# Supplementary material for: Planar versus non-planar: The important role of weak C—H⋯O hydrogen bonds in the crystal structure of 5-methyl­salicyl­aldehyde
Source: Acta Crystallogr E Crystallogr Commun. 2017 Jan 13;73(Pt 2):155–8. doi: 10.1107/S2056989017000238 (PMC5290555; doi:10.1107/S2056989017000238)
Supplement: Supplementary file 1 [file e-73-00155-sup1.cif]

##############################################################################
#                                                                            #
# This CIF contains the data in a paper accepted for publication in          #
# Acta Crystallographica Section E. It conforms to the requirements of       #
# Notes for Authors for Acta Crystallographica Section E, and has been       #
# peer reviewed under the auspices of the IUCr Commission on Journals.       #
#                                                                            #
# Full details of the Crystallographic Information File format               #
# are given in the paper "The Crystallographic Information File (CIF):       #
# a New Standard Archive File for Crystallography" by S. R. Hall, F. H.      #
# Allen and I. D. Brown [Acta Cryst. (1991), A47, 655-685].                  #
#                                                                            #
# The current version of the core CIF dictionary is obtainable from          #
# ftp://ftp.iucr.org/pub/cif_core.dic.                                       #
#                                                                            #
# Software is freely available for graphical display of the structure(s)     #
# in this CIF. For information consult the CIF software page                 #
# http://www.iucr.org/resources/cif/software.                                #
#                                                                            #
# This file may be used for bona fide research purposes within the           #
# scientific community so long as proper attribution is given to the journal # 
# article from which it was obtained.                                        #
#                                                                            #
##############################################################################
data_I
_audit_creation_method
;
Olex2 1.2
(compiled 2015.09.30 svn.r3233 for OlexSys, GUI svn.r5103)
;
_journal_date_recd_electronic     2016-11-17
_journal_date_accepted     2017-01-05
_journal_name_full     'Acta Crystallographica, Section E'
_journal_year     2017
_journal_volume     73
_journal_issue      2
_journal_page_first     155
_journal_page_last     158
_journal_paper_category     GO
_journal_paper_doi     10.1107/S2056989017000238
_journal_coeditor_code     LH5831
_publ_contact_author_name     'Vella-Zarb, L.'
_publ_contact_author_address
;
University of Malta
Msida
MSD 2080
Malta
;
_publ_contact_author_email     liana.vella-zarb@um.edu.mt
_publ_contact_author_phone     '+356 2340 3425'
_publ_section_title
;
Planar <i>versus</i> non-planar: The important role of weak C---H...O hydrogen
bonds in the crystal structure of 5-methylsalicylaldehyde
;
loop_
    _publ_author_name
    _publ_author_footnote
    _publ_author_address
    'Baisch, Ulrich' .
;
Department of Chemistry
University of Malta
Msida
MSD 2080
Malta
;
    'Scicluna, Marie Christine' .
;
Department of Chemistry
University of Malta
Msida
MSD 2080
Malta
;
    'N\"ather, Christian' .
;
Anorganische Chemie
Christian-Albrechts-Universit\"at zu Kiel
Max-Eyth-Str 2
24118 Kiel
Germany
;
    'Vella-Zarb, Liana' .
;
Department of Chemistry
University of Malta
Msida
MSD 2080
Malta
;
_publ_section_synopsis
;
Wavy layers of molecules are formed in the crystal structure of
5-methylsalicylaldehyde due to weak C---H...O interactions between methyl
groups and the aromatic ring system. Molecules form columns in which the
methyl groups are oriented in opposite directions layer-by-layer along cell
axis <i>a.</i> In the molecule, the hydroxyl substituent is bound
intramolecularly to the aldehyde group at the <i>ortho</i> position.
;
_chemical_name_systematic     2-Hydroxy-5-methylbenzaldehyde
_chemical_name_common     5-Methylsalicylaldehyde
_chemical_formula_moiety     'C8 H8 O2'
_chemical_formula_sum     'C8 H8 O2'
_chemical_formula_iupac     'C8 H8 O2'
_chemical_formula_weight     136.14
_chemical_melting_point     ?
_shelx_space_group_comment
;
The symmetry employed for this shelxl refinement is uniquely defined
by the following loop, which should always be used as a source of
symmetry information in preference to the above space-group names.
They are only intended as comments.
;
_space_group_crystal_system     monoclinic
_space_group_name_H-M_alt     'P 1 21/c 1'
_space_group_name_Hall     '-P 2ybc'
loop_
    _space_group_symop_operation_xyz
    'x, y, z'
    '-x, y+1/2, -z+1/2'
    '-x, -y, -z'
    'x, -y-1/2, z-1/2'
_cell_length_a     8.3676(17)
_cell_length_b     13.088(3)
_cell_length_c     6.4867(13)
_cell_angle_alpha     90
_cell_angle_beta     106.30(3)
_cell_angle_gamma     90
_cell_volume     681.8(3)
_cell_formula_units_Z     4
_cell_measurement_reflns_used     2429
_cell_measurement_theta_min     1.5
_cell_measurement_theta_max     28.5
_cell_measurement_temperature     170.0
_exptl_crystal_description     block
_exptl_crystal_colour     'clear colourless'
_exptl_crystal_size_max     0.2
_exptl_crystal_size_mid     0.15
_exptl_crystal_size_min     0.1
_exptl_crystal_density_diffrn     1.326
_exptl_crystal_density_meas     ?
_exptl_crystal_density_method     ?
_exptl_crystal_F_000     288
_exptl_absorpt_coefficient_mu     0.095
_exptl_absorpt_correction_type     none
_exptl_absorpt_process_details     none
_exptl_absorpt_correction_T_min     ?
_exptl_absorpt_correction_T_max     ?
_diffrn_ambient_temperature     170.0
_diffrn_radiation_type     MoK\a
_diffrn_radiation_wavelength     0.71073
_diffrn_radiation_monochromator     'graphite'
_diffrn_measurement_device_type     'STOE IPDS-2'
_diffrn_measurement_method     '\w scans'
_diffrn_reflns_number     7980
_diffrn_reflns_av_R_equivalents     0.0487
_diffrn_reflns_theta_min     2.976
_diffrn_reflns_theta_max     27.891
_diffrn_reflns_theta_full     25.000
_diffrn_measured_fraction_theta_max     0.991
_diffrn_measured_fraction_theta_full     0.989
_diffrn_reflns_limit_h_min     -10
_diffrn_reflns_limit_h_max     10
_diffrn_reflns_limit_k_min     -17
_diffrn_reflns_limit_k_max     17
_diffrn_reflns_limit_l_min     -8
_diffrn_reflns_limit_l_max     8
_diffrn_standards_number     0
_refine_special_details
;
Chicken Wire Problem: first structure solution in P1 then transformation using
Platon to P2(1)/c (Brandenburg, 1999)'
;
_reflns_number_total     1617
_reflns_number_gt     1276
_reflns_threshold_expression     'I > 2\s(I)'
_refine_ls_structure_factor_coef     Fsqd
_refine_ls_matrix_type     full
_refine_ls_R_factor_all     0.0597
_refine_ls_R_factor_gt     0.0453
_refine_ls_wR_factor_gt     0.1102
_refine_ls_wR_factor_ref     0.1177
_refine_ls_goodness_of_fit_ref     1.073
_refine_ls_restrained_S_all     1.073
_refine_ls_number_reflns     1617
_refine_ls_number_parameters     112
_refine_ls_number_restraints     0
_refine_ls_hydrogen_treatment     mixed
_refine_ls_weighting_scheme     calc
_refine_ls_weighting_details
              'w=1/[\s^2^(Fo^2^)+(0.0511P)^2^+0.1028P] where P=(Fo^2^+2Fc^2^)/3'
_atom_sites_solution_hydrogens     mixed
_atom_sites_solution_primary     ?
_atom_sites_solution_secondary     ?
_refine_ls_shift/su_max     0.000
_refine_ls_shift/su_mean     0.000
_refine_diff_density_max     0.154
_refine_diff_density_min     -0.106
_refine_ls_extinction_method     none
_refine_ls_extinction_coef     .
loop_
    _atom_type_symbol
    _atom_type_description
    _atom_type_scat_dispersion_real
    _atom_type_scat_dispersion_imag
    _atom_type_scat_source
    'C' 'C' 0.0033 0.0016
                         'International Tables Vol C Tables 4.2.6.8 and 6.1.1.4'
    'H' 'H' 0.0000 0.0000
                         'International Tables Vol C Tables 4.2.6.8 and 6.1.1.4'
    'O' 'O' 0.0106 0.0060
                         'International Tables Vol C Tables 4.2.6.8 and 6.1.1.4'
_computing_data_collection
;
X-Area (Stoe & Cie, 2002)
;
_computing_cell_refinement
;
X-Area (Stoe & Cie, 2002)
;
_computing_data_reduction
;
X-Area (Stoe & Cie, 2002)
;
_computing_structure_solution
;
SHELXS (Sheldrick, 2008)
;
_computing_structure_refinement
;
SHELXL (Sheldrick, 2015)
;
_computing_molecular_graphics
;
OLEX2 (Dolomanov <i>et al.</i>,  2009) and DIAMOND (Brandenburg,
1999)
;
_computing_publication_material
;
OLEX2 (Dolomanov <i>et al.</i>,  2009)
;
loop_
    _atom_site_type_symbol
    _atom_site_label
    _atom_site_fract_x
    _atom_site_fract_y
    _atom_site_fract_z
    _atom_site_U_iso_or_equiv
    _atom_site_adp_type
    _atom_site_calc_flag
    _atom_site_occupancy
    _atom_site_disorder_assembly
    _atom_site_disorder_group
    O O9 0.33041(14) 0.39946(8) -0.40519(16) 0.0531(3) Uani d 1 . .
    O O8 0.15789(12) 0.35357(8) -0.13645(19) 0.0578(3) Uani d 1 . .
    C C4 0.75281(16) 0.37298(10) 0.1197(2) 0.0447(3) Uani d 1 . .
    C C6 0.62263(18) 0.41085(10) -0.2573(2) 0.0462(3) Uani d 1 . .
    C C2 0.45246(15) 0.36322(9) -0.0290(2) 0.0388(3) Uani d 1 . .
    C C5 0.76193(17) 0.40142(10) -0.0845(2) 0.0469(3) Uani d 1 . .
    C C10 0.90763(19) 0.36471(13) 0.3055(3) 0.0618(4) Uani d 1 . .
    H H10A 1.0054 0.3807 0.2564 0.074 Uiso calc 0.361(18) . .
    H H10B 0.9008 0.4130 0.4182 0.074 Uiso calc 0.361(18) . .
    H H10C 0.9175 0.2950 0.3630 0.074 Uiso calc 0.361(18) . .
    H H10D 0.8771 0.3451 0.4353 0.074 Uiso calc 0.639(18) . .
    H H10E 0.9817 0.3128 0.2735 0.074 Uiso calc 0.639(18) . .
    H H10F 0.9649 0.4308 0.3288 0.074 Uiso calc 0.639(18) . .
    C C3 0.59671(17) 0.35444(9) 0.1431(2) 0.0419(3) Uani d 1 . .
    C C7 0.29005(17) 0.34759(10) 0.0048(2) 0.0471(3) Uani d 1 . .
    C C1 0.46618(16) 0.39116(9) -0.2321(2) 0.0409(3) Uani d 1 . .
    H H9 0.240(3) 0.3860(18) -0.351(4) 0.101(8) Uiso d 1 . .
    H H3 0.5831(18) 0.3354(12) 0.278(2) 0.046(4) Uiso d 1 . .
    H H5 0.871(2) 0.4169(13) -0.104(3) 0.063(5) Uiso d 1 . .
    H H6 0.630(2) 0.4329(12) -0.400(3) 0.057(4) Uiso d 1 . .
    H H7 0.293(2) 0.3328(12) 0.158(3) 0.054(4) Uiso d 1 . .
loop_
    _atom_site_aniso_label
    _atom_site_aniso_U_11
    _atom_site_aniso_U_22
    _atom_site_aniso_U_33
    _atom_site_aniso_U_12
    _atom_site_aniso_U_13
    _atom_site_aniso_U_23
    O9 0.0495(6) 0.0571(6) 0.0463(5) -0.0023(4) 0.0031(5) 0.0024(4)
    O8 0.0387(5) 0.0562(6) 0.0768(7) -0.0045(4) 0.0135(5) -0.0033(5)
    C4 0.0394(6) 0.0362(6) 0.0552(8) 0.0030(5) 0.0080(6) -0.0040(5)
    C6 0.0508(8) 0.0433(7) 0.0488(7) -0.0015(5) 0.0211(6) -0.0014(5)
    C2 0.0394(6) 0.0321(6) 0.0453(7) -0.0007(4) 0.0124(5) -0.0025(4)
    C5 0.0390(7) 0.0419(7) 0.0630(8) -0.0004(5) 0.0198(6) -0.0050(6)
    C10 0.0456(8) 0.0586(9) 0.0708(10) 0.0051(7) -0.0008(7) -0.0018(7)
    C3 0.0461(7) 0.0366(6) 0.0427(7) 0.0008(5) 0.0120(5) 0.0003(5)
    C7 0.0437(7) 0.0411(7) 0.0586(8) -0.0032(5) 0.0175(6) -0.0023(6)
    C1 0.0420(7) 0.0362(6) 0.0429(7) 0.0001(5) 0.0090(5) -0.0019(5)
_geom_special_details
;
 All esds (except the esd in the dihedral angle between two l.s. planes)
 are estimated using the full covariance matrix.  The cell esds are taken
 into account individually in the estimation of esds in distances, angles
 and torsion angles; correlations between esds in cell parameters are only
 used when they are defined by crystal symmetry.  An approximate (isotropic)
 treatment of cell esds is used for estimating esds involving l.s. planes.
;
loop_
    _geom_bond_atom_site_label_1
    _geom_bond_atom_site_label_2
    _geom_bond_site_symmetry_2
    _geom_bond_distance
    _geom_bond_publ_flag
    O9 C1 . 1.3589(16) ?
    O9 H9 . 0.93(3) ?
    O8 C7 . 1.2248(18) ?
    C4 C5 . 1.398(2) ?
    C4 C10 . 1.505(2) ?
    C4 C3 . 1.3781(19) ?
    C6 C5 . 1.377(2) ?
    C6 C1 . 1.3879(19) ?
    C6 H6 . 0.989(16) ?
    C2 C3 . 1.4001(18) ?
    C2 C7 . 1.4507(18) ?
    C2 C1 . 1.4028(18) ?
    C5 H5 . 0.974(18) ?
    C10 H10A . 0.9800 ?
    C10 H10B . 0.9800 ?
    C10 H10C . 0.9800 ?
    C10 H10D . 0.9800 ?
    C10 H10E . 0.9800 ?
    C10 H10F . 0.9800 ?
    C3 H3 . 0.950(15) ?
    C7 H7 . 1.005(17) ?
loop_
    _geom_angle_atom_site_label_1
    _geom_angle_atom_site_label_2
    _geom_angle_atom_site_label_3
    _geom_angle_site_symmetry_1
    _geom_angle_site_symmetry_3
    _geom_angle
    _geom_angle_publ_flag
    C1 O9 H9 . . 104.4(15) ?
    C5 C4 C10 . . 120.93(13) ?
    C3 C4 C5 . . 117.16(13) ?
    C3 C4 C10 . . 121.91(13) ?
    C5 C6 C1 . . 119.91(13) ?
    C5 C6 H6 . . 121.7(9) ?
    C1 C6 H6 . . 118.4(9) ?
    C3 C2 C7 . . 120.15(12) ?
    C3 C2 C1 . . 119.40(12) ?
    C1 C2 C7 . . 120.41(12) ?
    C4 C5 H5 . . 118.7(10) ?
    C6 C5 C4 . . 122.41(13) ?
    C6 C5 H5 . . 118.9(10) ?
    C4 C10 H10A . . 109.5 ?
    C4 C10 H10B . . 109.5 ?
    C4 C10 H10C . . 109.5 ?
    C4 C10 H10D . . 109.5 ?
    C4 C10 H10E . . 109.5 ?
    C4 C10 H10F . . 109.5 ?
    H10A C10 H10B . . 109.5 ?
    H10A C10 H10C . . 109.5 ?
    H10A C10 H10D . . 141.1 ?
    H10A C10 H10E . . 56.3 ?
    H10A C10 H10F . . 56.3 ?
    H10B C10 H10C . . 109.5 ?
    H10B C10 H10D . . 56.3 ?
    H10B C10 H10E . . 141.1 ?
    H10B C10 H10F . . 56.3 ?
    H10C C10 H10D . . 56.3 ?
    H10C C10 H10E . . 56.3 ?
    H10C C10 H10F . . 141.1 ?
    H10D C10 H10E . . 109.5 ?
    H10D C10 H10F . . 109.5 ?
    H10E C10 H10F . . 109.5 ?
    C4 C3 C2 . . 121.97(12) ?
    C4 C3 H3 . . 120.7(9) ?
    C2 C3 H3 . . 117.3(9) ?
    O8 C7 C2 . . 124.41(14) ?
    O8 C7 H7 . . 121.1(9) ?
    C2 C7 H7 . . 114.5(9) ?
    O9 C1 C6 . . 119.05(12) ?
    O9 C1 C2 . . 121.79(12) ?
    C6 C1 C2 . . 119.16(12) ?
loop_
    _geom_torsion_atom_site_label_1
    _geom_torsion_atom_site_label_2
    _geom_torsion_atom_site_label_3
    _geom_torsion_atom_site_label_4
    _geom_torsion_site_symmetry_1
    _geom_torsion_site_symmetry_2
    _geom_torsion_site_symmetry_3
    _geom_torsion_site_symmetry_4
    _geom_torsion
    _geom_torsion_publ_flag
    C5 C4 C3 C2 . . . . 0.11(18) ?
    C5 C6 C1 O9 . . . . -179.07(12) ?
    C5 C6 C1 C2 . . . . 0.91(19) ?
    C10 C4 C5 C6 . . . . -179.24(13) ?
    C10 C4 C3 C2 . . . . 179.27(12) ?
    C3 C4 C5 C6 . . . . -0.08(19) ?
    C3 C2 C7 O8 . . . . -179.83(13) ?
    C3 C2 C1 O9 . . . . 179.11(11) ?
    C3 C2 C1 C6 . . . . -0.87(18) ?
    C7 C2 C3 C4 . . . . -177.15(12) ?
    C7 C2 C1 O9 . . . . -3.38(18) ?
    C7 C2 C1 C6 . . . . 176.64(11) ?
    C1 C6 C5 C4 . . . . -0.4(2) ?
    C1 C2 C3 C4 . . . . 0.36(18) ?
    C1 C2 C7 O8 . . . . 2.7(2) ?
loop_
    _geom_hbond_atom_site_label_D
    _geom_hbond_atom_site_label_H
    _geom_hbond_atom_site_label_A
    _geom_hbond_site_symmetry_A
    _geom_hbond_distance_DH
    _geom_hbond_distance_HA
    _geom_hbond_distance_DA
    _geom_hbond_angle_DHA
    C10 H10E O8 4_666 0.98 2.60 3.499(2) 152.2
    O9 H9 O8 . 0.94(3) 1.77(3) 2.6260(17) 151(2)
    C5 H5 O8 1_655 0.974(18) 2.607(18) 3.4801(18) 149.3(13)
    C6 H6 O9 3_664 0.989(16) 2.599(17) 3.4053(18) 138.7(12)
_shelx_hkl_file
;
   2   0   0 4933.57   30.86
   3   0   0   8.978  11.378
  -3   0   0   6.597  11.273
   3   0   0   9.262  10.629
   4   0   0  296.35   11.01
  -4   0   0  327.54   10.45
   4   0   0  320.59   10.35
   5   0   0  179.20    9.69
   5   0   0  211.15   10.59
  -5   0   0  204.35    9.32
   5   0   0  204.89    9.40
   6   0   0  124.56    8.83
   6   0   0  120.65   11.68
   6   0   0  128.69    9.06
   7   0   0  85.065   8.386
   7   0   0  84.161   8.989
   7   0   0  74.334   7.428
   8   0   0  33.871   7.705
   8   0   0  34.128   7.908
   8   0   0  40.111   7.072
   9   0   0  13.824   8.706
   9   0   0  10.143   6.952
   9   0   0  11.909   6.943
  10   0   0  115.58    8.36
  10   0   0  102.83   10.09
  10   0   0  92.651   7.528
   0   1   0   4.123  14.824
   0  -1   0   4.214  22.899
  -1   1   0  110.26   15.75
   1  -1   0  127.06   21.15
   1   1   0  124.68   21.50
  -1  -1   0  124.22   22.80
  -1  -1   0  129.51   22.23
   1   1   0  127.24   21.67
  -2   1   0  315.74   19.31
   2  -1   0  316.48   18.36
   2   1   0  324.85   20.58
   2  -1   0  320.43   16.72
  -2  -1   0  322.55   19.43
   2   1   0  326.13   18.87
   3  -1   0  318.53    9.73
   3   1   0  387.71   13.67
   3  -1   0  405.82   12.00
  -3  -1   0  414.40   13.10
   3   1   0  385.83   12.59
   4  -1   0  77.635   9.273
   4   1   0  77.525  12.767
  -4  -1   0  84.201   9.590
   4  -1   0  101.62    9.58
   4   1   0  87.062   9.142
   5   1   0  736.15   12.60
   5  -1   0  742.05   11.98
   5   1   0  752.74   15.26
  -5  -1   0  866.00   12.08
   5  -1   0  771.53    9.61
   5   1   0  762.54   12.27
   6   1   0 2118.38   17.24
   6  -1   0 2285.56   17.64
   6   1   0 2132.66   18.96
  -6  -1   0 2326.54   15.36
   6  -1   0 2104.72   13.52
   6   1   0 2188.95   16.21
   7   1   0 3483.73   22.33
   7  -1   0 3357.82   19.35
   7   1   0 3390.14   22.20
   7  -1   0 3430.44   22.13
   7  -1   0 3320.73   17.40
   7   1   0 3399.74   17.89
   8   1   0  16.664   8.892
   8  -1   0  17.952   7.203
   8   1   0  21.440   7.635
   8  -1   0  20.487   9.615
   8  -1   0  24.166   6.905
   8   1   0  26.338   7.215
   9   1   0  4.4648  8.6536
   9  -1   0  5.9090  8.4442
   9   1   0  8.1550  8.8403
   9  -1   0  9.3098  6.9848
   9  -1   0  6.6107  6.7186
   9   1   0  17.081   6.925
  10   1   0  22.010   9.092
  10  -1   0  25.674   8.780
  10   1   0  25.636   9.014
  10  -1   0  21.591   9.134
  10  -1   0  22.900   6.953
  10   1   0  23.693   7.235
   0   2   0  109.15   19.87
   0  -2   0  117.55   15.94
  -1   2   0  675.63   16.49
   1  -2   0  755.24   21.58
   1   2   0  760.72   23.11
  -1  -2   0  760.77   24.02
  -1  -2   0  749.27   23.11
  -2   2   0  46.852  15.641
   2  -2   0  43.160  14.781
   2   2   0  41.539  21.105
  -2  -2   0  43.599  17.552
   2  -2   0  51.552  14.726
  -2  -2   0  46.522  16.284
   2   2   0  50.684  16.898
  -3   2   0  507.59   13.29
   3  -2   0  436.35    9.95
   3   2   0  527.95   13.87
  -3  -2   0  544.22   14.27
   3  -2   0  519.09   12.61
  -3  -2   0  567.58   13.53
   3   2   0  541.33   13.18
   4  -2   0  0.9466  8.4284
   4   2   0  2.7793  9.5304
   4  -2   0  2.3423  6.7353
  -4  -2   0  6.1949  9.0313
   4   2   0  5.8582  9.0042
   5  -2   0  5.3883  8.7799
   5   2   0  5.3313  9.3618
  -5  -2   0  7.0496  8.3966
   5  -2   0  9.4567  5.7558
   5   2   0   1.648  10.888
   6   2   0  6.4685  8.2146
   6  -2   0  10.173   8.254
   6   2   0  11.280   9.154
  -6  -2   0  20.617   9.690
   6  -2   0  7.1816  7.8451
   6   2   0  5.1923  8.3709
   7   2   0  208.53   11.01
   7  -2   0  187.70    9.12
   7   2   0  187.11    9.27
  -7  -2   0  208.60    9.07
   7  -2   0  187.43    6.26
   7   2   0  195.07    9.53
   8   2   0  31.806   7.331
   8  -2   0  25.701   7.047
   8   2   0  24.841   9.048
   8  -2   0  32.882   7.848
   8  -2   0  20.326   6.977
   8   2   0  32.610   7.062
   9   2   0  26.819   8.808
   9  -2   0  30.000   7.044
   9   2   0  25.681   9.033
   9  -2   0  36.718   8.898
   9  -2   0  29.440   6.778
   9   2   0  20.128   7.206
  10   2   0   4.354  10.003
  10  -2   0  6.7899  6.7310
  10   2   0   6.876  10.105
  10  -2   0  4.0987  6.9884
  10  -2   0  12.051   6.838
  10   2   0  3.7817  6.9036
   0   3   0   2.956  13.301
   0  -3   0  -1.720  19.348
  -1   3   0 1167.11   22.32
   1  -3   0 1114.72   17.91
   1   3   0 1156.94   21.63
  -1  -3   0 1159.99   22.04
  -2   3   0  906.42   12.94
   2  -3   0 1005.70   16.11
   2   3   0  871.55   14.49
  -2  -3   0 1020.10   17.89
  -2  -3   0 1023.73   17.52
  -3   3   0  205.05   11.32
   3  -3   0  177.21    8.39
   3   3   0  205.02   13.68
  -3  -3   0  198.54   11.58
   3  -3   0  180.90    8.07
  -3  -3   0  207.87   11.05
   3   3   0  193.33   11.11
  -4   3   0  10.566   6.392
   4  -3   0  6.8863  9.0509
   4   3   0   5.638  11.807
  -4  -3   0  3.4139  9.3589
   4  -3   0  8.9366  9.0625
  -4  -3   0  6.2404  9.1243
   4   3   0  1.9497  9.4057
   5  -3   0  429.35   10.24
   5   3   0  432.27   13.55
   5  -3   0  422.55    9.66
  -5  -3   0  439.15   10.75
   5   3   0  398.43   11.30
   6  -3   0 1885.75   13.97
   6   3   0 1913.25   18.91
  -6  -3   0 2055.81   16.92
   6  -3   0 1689.22   13.46
   6   3   0 1649.91   16.43
   7   3   0 2926.70   20.60
   7  -3   0 3043.88   17.13
   7   3   0 3001.68   23.05
  -7  -3   0 3630.06   19.88
   7  -3   0 2914.16   16.67
   7   3   0 3031.79   19.09
   8   3   0  18.397   8.996
   8  -3   0  12.726   7.225
   8   3   0  23.140   9.625
   8  -3   0  29.765   6.555
   8   3   0  22.304   9.235
   9   3   0  4.5809  8.3934
   9  -3   0  -3.581   6.619
   9   3   0   0.293  10.008
   9  -3   0 -0.6344  6.9485
   9  -3   0  3.5766  6.6855
   9   3   0  8.6977  6.9936
  10   3   0   3.215  10.939
  10  -3   0  0.6574  6.7502
  10   3   0   3.251  12.281
  10  -3   0  -6.852   7.099
  10  -3   0  3.6390  4.7902
  10   3   0  6.2884  6.9281
  -1   4   0 6578.36   26.04
   1  -4   0 6580.48   27.85
  -2   4   0 1933.17   16.68
   2  -4   0 1745.25   14.32
   2   4   0 1891.32   18.45
  -2  -4   0 1964.39   18.76
  -2  -4   0 1915.73   18.71
  -3   4   0  348.47   11.24
   3  -4   0  353.64   11.24
   3   4   0  323.45   11.70
  -3  -4   0  326.61   11.70
   3  -4   0  300.94    8.18
  -3  -4   0  345.01   11.93
  -4   4   0  21.852   9.183
   4  -4   0  14.791   6.263
   4   4   0  14.491   9.924
  -4  -4   0  13.950   9.404
   4  -4   0  22.045   8.664
  -4  -4   0  14.044   8.882
   4   4   0  14.574   9.444
  -5   4   0  174.31    9.41
   5  -4   0  165.65    9.15
   5   4   0  162.23   12.81
   5  -4   0  161.85    8.88
  -5  -4   0  155.55    9.67
   5   4   0  144.12   10.53
   6  -4   0  148.95    6.27
   6   4   0  146.73   10.29
  -6  -4   0  170.65    9.04
   6  -4   0  165.02    8.43
   6   4   0  157.65    9.81
   7  -4   0  63.661   7.318
   7   4   0  68.084  10.046
  -7  -4   0  58.384   7.675
   7  -4   0  65.081   7.380
   7   4   0  61.719   8.557
   8   4   0  10.928   8.533
   8  -4   0  27.350   7.078
   8   4   0  15.274   9.565
  -8  -4   0  15.669   6.676
   8  -4   0  22.555   6.936
   8   4   0  14.905   7.836
   9   4   0  22.971   9.724
   9  -4   0  23.269   6.925
   9   4   0  15.489  10.212
   9  -4   0  18.990   5.054
   9   4   0  25.523   7.354
  10  -4   0  78.164   7.605
  10  -4   0  108.06    7.89
  10  -4   0  72.304   7.170
  10   4   0  96.611   9.583
   0   5   0  2.5223  8.9335
   0  -5   0 -0.8444  8.9669
  -1   5   0 1546.54   16.44
   1  -5   0 1542.02   16.63
   1   5   0 1497.88   13.84
  -1  -5   0 1538.83   14.03
  -2   5   0  -4.068  10.129
   2  -5   0  -3.341   7.358
   2   5   0   1.485  10.901
  -2  -5   0   5.273  11.577
  -2  -5   0  13.002   9.683
  -3   5   0  110.97    9.76
   3  -5   0  105.96   10.33
   3   5   0  111.62   10.08
  -3  -5   0  106.69   10.36
  -3  -5   0  106.75    9.69
  -4   5   0  429.39   10.00
   4  -5   0  367.44    7.77
   4   5   0  422.60   11.58
  -4  -5   0  428.77   11.38
   4  -5   0  425.97    9.71
  -4  -5   0  428.52   11.03
  -5   5   0  316.87    9.32
   5  -5   0  310.00    9.67
   5   5   0  279.02   10.97
  -5  -5   0  283.95   10.64
   5  -5   0  305.63    9.36
  -5  -5   0  315.62   11.78
  -6   5   0  797.16   10.80
   6  -5   0  733.09   10.30
   6   5   0  758.77   14.73
   6  -5   0  714.83   10.31
  -6  -5   0  748.76   11.92
   6   5   0  789.61   14.32
   7  -5   0 1498.74   12.08
   7   5   0 1263.33   15.11
  -7  -5   0 1431.41   13.98
   7  -5   0 1329.03   10.05
   7   5   0 1364.02   14.21
   8   5   0  64.723   8.940
   8  -5   0  78.399   7.534
   8   5   0  63.489   9.693
  -8  -5   0  69.501   7.399
   8  -5   0  70.780   7.311
   8   5   0  73.989   8.144
   9   5   0  72.848  10.435
   9  -5   0  72.828   7.398
   9   5   0  59.430   9.627
   9  -5   0  56.123   6.939
   9   5   0  69.646   9.277
  10  -5   0  53.590   7.331
  10  -5   0  39.629   7.003
  10   5   0  48.511   9.602
   0   6   0  2.2001  7.4544
   0  -6   0   2.433  10.957
  -1   6   0 1010.69   10.99
   1   6   0  983.45   11.15
   1  -6   0 1026.96   13.56
  -1  -6   0 1030.81   14.01
  -2   6   0  57.431   9.641
   2  -6   0  64.093  10.490
   2   6   0  69.173  10.696
  -2  -6   0  59.666  10.942
  -3   6   0 1247.73   12.38
   3  -6   0 1250.07   12.46
   3   6   0 1231.66   13.56
  -3  -6   0 1287.83   14.03
  -3  -6   0 1249.00   13.95
  -4   6   0  53.870   6.268
   4  -6   0  66.979   9.183
   4   6   0  53.293   9.780
  -4  -6   0  63.943   9.641
   4  -6   0  63.122   6.251
  -4  -6   0  63.652   9.024
  -5   6   0  6.6133  7.9986
   5  -6   0  23.769   8.685
   5   6   0  14.376   9.211
  -5  -6   0  16.167   8.474
   5  -6   0  5.4856  8.1321
  -5  -6   0  17.638   8.095
  -6   6   0  29.907   7.853
   6  -6   0  30.904   8.346
   6   6   0  21.916   8.974
  -6  -6   0  26.253   8.040
   6  -6   0  19.674   5.434
  -6  -6   0  25.463   9.753
   7  -6   0  886.24   10.81
   7   6   0  758.16   13.85
  -7  -6   0  816.10   11.92
   7  -6   0  752.98   10.16
   8  -6   0  112.24    7.49
   8   6   0  97.234   9.841
  -8  -6   0  110.29    7.70
   8  -6   0  91.763   5.573
   9   6   0  113.74   11.16
   9  -6   0  121.42    7.63
   9   6   0  106.25   11.61
   9  -6   0  104.07    6.92
   0   7   0   2.883  10.015
   0  -7   0  13.387   7.709
  -1   7   0  707.27   10.93
   1   7   0  690.21    9.23
   1  -7   0  687.33    9.12
  -1  -7   0  716.78    9.84
  -2   7   0 1141.15   10.24
   2   7   0 1130.85   10.87
   2  -7   0 1199.36   12.77
  -2  -7   0 1192.95   13.23
  -3   7   0 1291.05   12.24
   3  -7   0 1321.00   12.63
   3   7   0 1125.45   11.11
  -3  -7   0 1328.34   13.63
  -3  -7   0 1295.03   13.75
  -4   7   0  3.0146  6.1304
   4  -7   0  7.8423  6.5453
   4   7   0  5.0650  9.3057
  -4  -7   0  -7.134   9.378
   4  -7   0  14.068   8.166
  -4  -7   0  -3.952   8.453
  -5   7   0  81.175   6.145
   5  -7   0  90.352   8.934
   5   7   0  76.304   9.490
  -5  -7   0  86.951   9.245
   5  -7   0  90.912   7.983
  -5  -7   0  83.899   8.525
  -6   7   0  389.91    8.63
   6  -7   0  353.59    8.89
   6   7   0  327.05   10.24
  -6  -7   0  317.09    9.51
   6  -7   0  292.01    6.39
  -6  -7   0  363.39   10.70
   7  -7   0  851.13    8.61
   7   7   0  828.51   14.13
   7  -7   0  847.73   10.27
  -7  -7   0  901.62   12.40
   8  -7   0  72.887   7.065
   8   7   0  61.066   9.287
  -8  -7   0  75.069   8.538
   8  -7   0  58.310   6.823
   9   7   0  5.0179  9.6641
   9   7   0   7.206  10.201
   9  -7   0  -1.982   6.746
   9  -7   0  5.4821  4.7389
   0   8   0 8966.82   22.81
   0  -8   0 9008.91   22.90
  -1   8   0  377.28   10.32
   1   8   0  373.72   10.14
   1  -8   0  384.98   10.75
  -1  -8   0  385.98   10.59
  -2   8   0  28.146   6.222
   2   8   0  13.065   8.900
   2  -8   0  26.440   9.955
  -2  -8   0  19.259   9.395
  -3   8   0  565.57    8.14
   3   8   0  537.99    8.77
   3  -8   0  600.69   11.10
  -3  -8   0  619.95   11.32
  -3  -8   0  596.38   11.13
  -4   8   0  132.92    6.71
   4  -8   0  141.05    6.82
   4   8   0  137.49    9.11
  -4  -8   0  133.09    9.37
  -4  -8   0  130.14    8.77
  -5   8   0  94.886   7.868
   5  -8   0  84.047   6.264
   5   8   0  96.573   8.665
  -5  -8   0  84.470   8.958
   5  -8   0  111.14    7.81
  -5  -8   0  71.704   8.921
  -6   8   0  187.96    8.00
   6  -8   0  193.52    8.53
   6   8   0  156.05    8.60
  -6  -8   0  164.15    8.55
   6  -8   0  180.76    7.44
  -6  -8   0  164.90    8.22
  -7   8   0  19.477   4.990
   7  -8   0  19.195   7.125
   7   8   0  16.813   7.725
  -7  -8   0  10.471   8.820
   7  -8   0  14.993   4.988
  -7  -8   0  9.4408  8.3197
   8   8   0  7.9835  8.6923
   8  -8   0  10.699   6.836
  -8  -8   0  5.0482  6.3472
   8  -8   0  -5.522   4.637
   9   8   0  21.907  10.133
   9  -8   0  32.733   7.091
  -9  -8   0  28.176   8.136
   9  -8   0  18.629   5.182
   0   9   0  9.0043  9.3456
   0  -9   0  -2.471   9.923
  -1   9   0  216.34    9.58
   1   9   0  211.11    9.89
   1  -9   0  213.66   10.22
  -1  -9   0  221.88   10.36
  -2   9   0  20.396   8.827
   2   9   0  17.604   5.805
   2  -9   0  20.623   9.284
  -2  -9   0  28.343   9.132
  -3   9   0  6.0859  5.8841
   3   9   0  11.920   8.512
   3  -9   0  9.0069  6.3400
  -3  -9   0  2.3643  8.9131
  -3  -9   0  15.129   8.337
  -4   9   0  469.73    9.17
   4   9   0  448.95   10.42
   4  -9   0  497.82    9.64
  -4  -9   0  478.31   10.35
  -4  -9   0  452.93   10.49
  -5   9   0  17.480   7.357
   5   9   0  22.220   7.589
   5  -9   0  16.051   5.551
  -5  -9   0  20.656   7.514
   5  -9   0  14.308   7.288
  -5  -9   0  13.781   7.079
  -6   9   0  55.459   7.677
   6   9   0  48.886   9.550
   6  -9   0  57.770   5.682
  -6  -9   0  55.667   7.890
   6  -9   0  57.607   6.861
  -6  -9   0  56.225   7.391
  -7   9   0  162.80    7.44
   7   9   0  171.98    8.61
   7  -9   0  177.55    8.15
  -7  -9   0  168.37    9.73
   7  -9   0  151.46    7.33
  -7  -9   0  169.21    8.28
   8   9   0  34.277   7.543
   8  -9   0  34.750   7.439
  -8  -9   0  31.632   8.454
   8  -9   0  26.082   6.773
   9   9   0  49.107   9.112
   9  -9   0  62.383   7.454
   9  -9   0  45.915   7.021
   0  10   0  105.08    9.20
   0 -10   0  94.725   7.008
  -1  10   0  215.50    8.88
   1  10   0  205.81    9.49
   1 -10   0  229.30    9.58
  -1 -10   0  213.93   10.04
  -2  10   0  31.243   5.870
   2  10   0  38.143   8.762
   2 -10   0  8.7958  6.4811
  -2 -10   0  32.232   9.396
  -3  10   0  308.02    6.97
   3  10   0  303.20    9.43
   3 -10   0  335.79    9.47
  -3 -10   0  315.89   10.02
  -3 -10   0  303.32    9.13
  -4  10   0  179.98    6.05
   4  10   0  157.90    8.15
   4 -10   0  166.80    6.38
  -4 -10   0  172.38    6.35
  -4 -10   0  169.82    8.58
  -5  10   0  -7.935   6.987
   5  10   0  4.5150  7.4920
   5 -10   0  -5.649   7.351
  -5 -10   0  -9.594   7.589
   5 -10   0 -0.5847  4.6588
  -5 -10   0  -3.287   8.831
  -6  10   0  40.931   6.805
   6  10   0  35.643   7.483
   6 -10   0  45.424   7.717
  -6 -10   0  45.588   7.562
   6 -10   0  23.860   5.255
  -6 -10   0  34.635   6.978
  -7  10   0  440.67    7.10
   7  10   0  465.14    9.88
   7 -10   0  448.19    7.17
  -7 -10   0  431.47   11.06
   7 -10   0  372.96    6.92
  -7 -10   0  440.76   11.91
   8  10   0  34.050   7.365
   8 -10   0  42.733   7.398
   8 -10   0  36.919   7.092
  -8 -10   0  34.960   8.553
   0  11   0 -0.4916  5.7383
   0 -11   0  -2.198   6.304
  -1  11   0  196.48    8.96
   1  11   0  198.17    6.53
   1 -11   0  222.46    9.41
  -1 -11   0  208.23    7.02
  -2  11   0  551.24    7.45
   2  11   0  529.80    7.40
   2 -11   0  576.65   10.05
  -2 -11   0  556.93    9.87
  -3  11   0  874.10    9.59
   3  11   0  836.98   10.24
   3 -11   0  878.14    8.28
  -3 -11   0  886.07   10.81
  -3 -11   0  824.38   10.14
  -4  11   0  31.182   7.133
   4  11   0  36.486   5.590
   4 -11   0  41.013   7.797
  -4 -11   0  32.430   7.898
  -4 -11   0  23.475   7.139
  -5  11   0  9.5585  6.7584
   5  11   0  15.015   6.967
   5 -11   0  6.7571  6.7971
  -5 -11   0  19.924   7.402
   5 -11   0  -3.038   4.792
  -5 -11   0  3.7040  6.8018
  -6  11   0  5.9649  6.4679
   6  11   0  12.029   7.088
   6 -11   0  7.8633  7.1548
  -6 -11   0  7.8682  7.1768
   6 -11   0  -11.75    6.64
  -6 -11   0  2.0218  6.5027
  -7  11   0  35.887   6.736
   7  11   0  27.774   7.148
   7 -11   0  21.345   7.148
  -7 -11   0  22.865   6.991
   7 -11   0  29.792   6.261
  -7 -11   0  24.852   6.845
  -8  11   0  27.363   5.176
   8  11   0  31.399   7.355
   8 -11   0  32.377   7.327
   8 -11   0  25.057   4.824
  -8 -11   0  34.733   8.848
   0  12   0  16.315   7.571
   0 -12   0  26.200   8.339
  -1  12   0  5.8242  5.2317
   1  12   0  11.181   5.515
   1 -12   0  5.9192  7.8789
  -1 -12   0  19.093   8.266
  -2  12   0  93.834   5.510
   2  12   0  102.40    7.65
   2 -12   0  115.68    8.13
  -2 -12   0  94.554   5.870
  -3  12   0  241.68    6.11
   3  12   0  265.57    8.61
   3 -12   0  283.54    8.25
  -3 -12   0  260.64    7.03
  -3 -12   0  267.20    8.90
  -4  12   0  145.96    7.52
   4  12   0  103.60    7.75
   4 -12   0  132.17    6.01
  -4 -12   0  108.51    8.14
  -4 -12   0  127.05    7.48
  -5  12   0  37.442   6.822
   5  12   0  24.085   6.957
   5 -12   0  26.934   4.973
  -5 -12   0  36.743   7.221
   5 -12   0  33.098   4.764
  -5 -12   0  29.027   7.041
  -6  12   0  73.382   6.924
   6  12   0  58.257   7.256
   6 -12   0  66.808   5.306
  -6 -12   0  65.382   7.542
   6 -12   0  53.959   6.615
  -6 -12   0  56.674   8.479
  -7  12   0  3.3601  6.4393
   7  12   0  4.7291  7.0492
   7 -12   0  11.767   7.135
  -7 -12   0  1.3968  6.8192
   7 -12   0  3.5659  4.4478
  -7 -12   0  2.2205  7.9428
   0  13   0  7.0857  7.1659
   0 -13   0  -8.255   5.497
  -1  13   0  -6.573   7.045
   1  13   0  7.7649  5.0432
   1 -13   0  8.2554  7.7532
  -1 -13   0  15.347   7.754
  -2  13   0  6.5912  5.0941
   2  13   0  13.224   7.491
   2 -13   0  2.9540  7.5659
  -2 -13   0  2.3721  5.2226
  -3  13   0  8.1248  4.8970
   3  13   0  1.2061  7.4859
   3 -13   0  10.673   7.541
  -3 -13   0  18.333   7.714
  -3 -13   0  -7.504   7.173
  -4  13   0  190.17    5.88
   4  13   0  204.36    7.65
   4 -13   0  182.78    6.03
  -4 -13   0  200.88    7.92
   4 -13   0  205.90    7.32
  -4 -13   0  182.99    8.14
  -5  13   0  20.536   6.604
   5  13   0  0.1290  6.7277
   5 -13   0 -0.6600  7.0803
  -5 -13   0  -5.864   7.090
   5 -13   0  5.5710  6.5011
  -5 -13   0 -0.7294  6.8331
  -6  13   0  4.3574  6.7971
   6  13   0 -0.6730  6.9679
   6 -13   0  7.5072  7.1682
  -6 -13   0 -0.4192  6.9516
   6 -13   0  5.2636  6.3182
  -6 -13   0  5.4918  6.6638
   0  14   0  142.64    5.74
   0 -14   0  146.52    6.16
  -1  14   0  1.8554  4.7337
   1  14   0  6.1013  4.8610
   1 -14   0  25.300   7.439
  -1 -14   0  1.9902  5.1505
  -2  14   0  19.168   6.707
   2  14   0  9.6555  5.0824
   2 -14   0  16.258   7.411
  -2 -14   0  -1.564   7.593
  -3  14   0  15.510   4.711
   3  14   0  22.731   6.717
   3 -14   0  34.520   7.426
  -3 -14   0  10.414   5.425
  -3 -14   0  13.965   6.769
  -4  14   0  118.59    7.24
   4  14   0  93.797   5.369
   4 -14   0  106.50    7.66
  -4 -14   0  111.81    5.57
   4 -14   0  95.228   5.316
  -4 -14   0  99.908   7.340
  -5  14   0  8.0437  4.6093
   5  14   0  6.2398  6.8053
   5 -14   0  15.883   6.817
  -5 -14   0  14.531   6.947
   5 -14   0  4.8252  4.7389
  -5 -14   0  10.425   6.675
  -6  14   0  20.913   6.941
   6  14   0  25.331   7.243
   6 -14   0  37.900   7.325
  -6 -14   0  27.641   7.308
   6 -14   0  8.7258  4.8328
  -6 -14   0  27.035   8.234
   0  15   0  -3.844   4.535
   0 -15   0  -3.137   7.296
  -1  15   0  13.742   6.696
   1  15   0  27.123   6.788
   1 -15   0  24.252   7.254
  -1 -15   0  8.2380  7.0883
  -2  15   0  148.21    7.14
   2  15   0  99.021   5.589
   2 -15   0  142.29    5.76
  -2 -15   0  154.75    7.87
  -3  15   0  210.15    5.80
   3  15   0  182.87    6.03
   3 -15   0  214.20    6.19
  -3 -15   0  198.06    6.25
  -3 -15   0  188.54    7.89
  -4  15   0  22.892   6.533
   4  15   0  16.024   6.769
   4 -15   0  28.329   7.210
  -4 -15   0  12.622   7.332
   4 -15   0  11.512   4.647
  -4 -15   0  26.007   6.999
  -5  15   0  0.0803  6.4712
   5  15   0  10.423   6.774
   5 -15   0  -4.746   4.975
  -5 -15   0  1.7080  6.9009
   5 -15   0  1.6126  6.2969
  -5 -15   0  10.646   6.560
   0  16   0  107.35    7.26
   0 -16   0  131.00    7.74
  -1  16   0  21.527   4.828
   1  16   0  19.684   6.715
   1 -16   0  25.077   7.249
  -1 -16   0  43.590   7.355
  -2  16   0  41.454   5.023
   2  16   0  9.5576  6.7941
   2 -16   0  49.037   5.246
  -2 -16   0  37.034   7.501
  -3  16   0  24.037   5.004
   3  16   0  29.397   6.692
   3 -16   0  43.061   5.393
  -3 -16   0  22.070   5.108
  -3 -16   0  19.334   6.932
   0  17   0  14.721   6.770
   0 -17   0  19.879   7.287
  -1  17   0  27.599   6.697
   1  17   0  32.269   6.751
   1 -17   0  28.872   7.175
  -1 -17   0  19.338   4.944
  10   0  -1  4.6894  6.6122
   9   0  -1   1.912  11.353
   9   0  -1  -0.137  11.749
   9   0  -1  9.6536  7.0511
   8   0  -1   2.514  10.737
   8   0  -1  2.6128  9.7833
  -8   0   1  -3.799   4.808
   8   0  -1  5.3757  5.0120
   7   0  -1  -1.714  10.445
   7   0  -1  -1.580  10.603
  -7   0   1  13.810   7.958
   7   0  -1  0.8558  5.6068
   6   0  -1  -3.055  10.261
   6   0  -1   0.337  12.469
  -6   0   1  -3.640   5.338
   6   0  -1  5.4428  8.5825
   5   0  -1   1.168  11.701
  -5   0   1  -4.382   8.843
   5   0  -1  5.4865  8.6385
   4   0  -1   2.587  15.033
  -4   0   1  8.7675  9.7023
   4   0  -1  -0.720  10.056
  -3   0   1   1.583  17.447
   3   0  -1   0.636  14.654
  -3   0   1   7.796  11.975
   3   0  -1  -4.458   9.025
  -2   0   1   8.566  24.262
   2   0  -1  10.650  24.974
  -2   0   1   4.857  17.615
   2   0  -1   9.874  18.278
  -1   0   1   5.101  20.806
   1   0  -1   3.210  20.393
  -1   0   1   3.898  12.354
   1   0  -1   6.253  18.650
   0   0   1  -9.964  19.165
   0   0   1  -0.893  14.170
   0   0  -1  -4.695  20.266
   1   0   1  11.745  18.975
   3   0   1  -2.952   7.121
   3   0   1  -0.680  11.172
   4   0   1  -1.725   8.793
   4   0   1 -0.4298  8.5364
   5   0   1  11.491   8.146
   5   0   1  -3.357   9.084
   5   0   1   0.108  10.216
   6   0   1  11.741   7.426
   6   0   1  3.0319  8.6087
   6   0   1  -2.534   7.494
   7   0   1  0.2282  7.1835
   7   0   1  -6.672   7.118
   7   0   1  -2.843   7.408
   8   0   1  7.3021  6.9162
   8   0   1  1.8879  7.0276
   8   0   1  1.9005  6.7748
   9   0   1 -0.0986  7.1204
   9   0   1  -2.668   7.275
   9   0   1  2.9553  6.7086
  10   0   1  -2.877   8.601
  10   0   1  1.8915  8.5361
  10   0   1  -2.414   6.817
  10  -1  -1  49.877  12.140
  10  -1  -1  47.967  12.509
  10  -1  -1  44.206   5.190
  10   1  -1  41.867   7.230
   9  -1  -1  12.467  10.180
   9  -1  -1  10.569   9.292
   9  -1  -1  3.9986  5.0767
   9   1  -1  12.597   5.005
   8  -1  -1  135.51   10.02
   8   1  -1  134.00   17.89
   8   1  -1  134.08   17.08
   8  -1  -1  138.81   10.67
  -8  -1   1  150.38    7.75
   8  -1  -1  131.46    7.50
   8   1  -1  134.27    6.13
   7   1  -1   2.435  13.870
   7  -1  -1   5.444  10.223
   7   1  -1   0.648  14.198
  -7   1   1  10.547   7.805
  -7  -1   1  6.1890  7.7387
   7  -1  -1  2.9540  5.7707
   7   1  -1  8.8657  8.2451
   6   1  -1   7.940  14.298
   6  -1  -1   5.257  10.404
   6   1  -1  11.649  15.542
  -6   1   1  12.506   8.125
  -6  -1   1  12.140   7.602
   6  -1  -1  13.687   8.287
   6   1  -1  10.361   6.161
   5   1  -1  27.573  16.841
   5  -1  -1  28.469   9.217
   5   1  -1  31.001  17.499
  -5   1   1  29.479   6.112
  -5  -1   1  25.559   8.618
   5  -1  -1  29.349   6.265
   5   1  -1  26.228   9.183
  -4   1   1 2839.06   23.84
   4  -1  -1 2796.92   24.53
  -4   1   1 3393.30   17.91
  -4  -1   1 3398.86   18.86
   4  -1  -1 3309.93   18.30
   4   1  -1 3147.24   17.89
  -2   1   1 3296.65   31.51
   2  -1  -1 3533.56   33.01
  -2   1   1 4261.97   27.54
   2  -1  -1 4219.99   27.98
  -2  -1   1 4291.49   24.56
   2   1  -1 4164.08   24.81
  -1   1   1 9082.35   40.72
   1   1   1 1994.81   20.84
  -1  -1  -1 2006.82   24.69
   1   1   1 1868.68   45.18
   2   1   1  17.864   9.556
   2   1   1  18.605  18.097
   3  -1   1  623.45    9.74
   3   1   1  712.28   13.26
   3  -1   1  630.95   12.06
   3   1   1  726.63   16.71
   4  -1   1  856.46   11.22
   4   1   1  814.48   12.29
   4  -1   1  751.76    9.74
   4   1   1  837.07   14.12
   5  -1   1  438.23   10.02
   5   1   1  428.88   11.39
   5  -1   1  441.10   10.17
   5   1   1  498.44   12.80
   6   1   1 1627.35   13.86
   6  -1   1 1676.29   13.35
   6   1   1 1703.86   14.77
   6  -1   1 1677.46   14.52
   6  -1   1 1761.03   14.47
   6   1   1 1634.96   16.76
   7   1   1  680.29   10.28
   7  -1   1  698.56    9.81
   7   1   1  704.34   11.00
   7  -1   1  705.43   10.09
   7  -1   1  688.77   10.51
   7   1   1  683.55   11.48
   8   1   1  2.5782  8.5643
   8  -1   1  7.4609  6.5196
   8   1   1 -0.2858  7.2244
   8  -1   1  5.7193  7.2160
   8  -1   1  16.599   7.054
   8   1   1  -4.355   7.041
   9   1   1  18.988   7.095
   9  -1   1  16.648   6.868
   9   1   1  12.493   8.741
   9  -1   1  20.439   6.879
   9  -1   1  15.338   6.707
   9   1   1  15.261   6.890
  10   1   1  36.485   8.571
  10  -1   1  43.431   7.239
  10   1   1  43.657   7.483
  10  -1   1  37.164   8.901
  10  -1   1  25.037   7.065
  10   1   1  46.010   7.330
  10  -2  -1  772.31   15.70
  10  -2  -1  844.36   17.06
  10  -2  -1  809.31   10.81
  10   2  -1  703.88   11.60
   9  -2  -1  28.041   8.646
   9  -2  -1  29.150   9.095
  -9  -2   1  26.003   7.257
   9  -2  -1  15.870   6.894
   9   2  -1  31.721   7.409
   8  -2  -1  122.63    8.29
  -8  -2   1  121.90    7.32
   8  -2  -1  138.10    7.54
   8   2  -1  111.10    7.90
   7  -2  -1  677.40   11.71
  -7  -2   1  819.80   10.46
   7  -2  -1  666.08   10.30
   7   2  -1  685.28   10.81
   6  -2  -1  75.576   8.932
  -6   2   1  91.315   8.792
  -6  -2   1  93.955   8.638
   6  -2  -1  63.427   5.919
   6   2  -1  77.202   9.037
  -5   2   1  0.2731  8.6981
   5  -2  -1  -0.060  11.068
  -5   2   1  -1.587   5.759
  -5  -2   1  6.6281  8.4179
   5  -2  -1  1.7713  8.6413
   5   2  -1  5.5072  8.6992
  -4   2   1 1376.58   15.90
   4  -2  -1 1294.57   15.51
  -4   2   1 1544.85   13.76
   4  -2  -1 1488.60   12.37
  -4  -2   1 1581.43   14.98
   4   2  -1 1494.22   13.23
  -3   2   1  881.58   15.02
   3  -2  -1  884.54   15.16
  -3   2   1  819.42   10.88
   3  -2  -1  922.75   14.53
  -3  -2   1  939.24   14.59
   3   2  -1  920.00   12.41
   2   2  -1 1227.86   26.93
  -2  -2   1 1164.51   27.00
  -2   2   1 1310.89   20.17
   2  -2  -1 1309.17   20.75
  -2   2   1 1395.79   16.01
   2  -2  -1 1355.74   16.13
  -2  -2   1 1363.67   15.47
   2   2  -1 1357.26   19.15
   0  -2   1 6775.25   34.91
   0   2   1 6583.85   33.92
   0  -2  -1 6836.07   34.96
   1  -2   1 2412.66   23.71
   1   2   1 2398.01   23.56
  -1  -2  -1 2447.75   20.26
   2  -2   1 4551.11   23.17
   2   2   1 4411.65   22.63
  -2  -2  -1 4575.62   24.52
   3  -2   1 6078.24   23.78
   3   2   1 6034.25   26.50
   4  -2   1  181.13    8.69
   4   2   1  165.73    9.62
   4  -2   1  173.59    8.55
   4   2   1  169.63   12.51
   5  -2   1  13.141   8.487
   5   2   1  15.951   9.409
   5  -2   1  16.592   8.039
   5   2   1  19.585  10.524
   6  -2   1 5724.29   21.60
   6   2   1 5421.12   24.52
   6  -2   1 5593.95   19.79
   7   2   1  406.29    9.21
   7  -2   1  412.31    8.99
   7   2   1  418.10   11.13
   7  -2   1  391.46    8.70
   7   2   1  444.67   10.06
   8   2   1  114.52    7.91
   8  -2   1  129.01    7.45
   8   2   1  130.13    9.79
   8  -2   1  133.87    7.72
   8  -2   1  129.60    7.27
   8   2   1  126.65    7.99
   9   2   1  19.723   6.624
   9  -2   1  13.430   6.681
   9   2   1  12.627   8.627
   9  -2   1  18.545   8.421
   9  -2   1  11.938   4.795
   9   2   1  9.7160  7.0797
  10   2   1  3.9341  6.9755
  10  -2   1  -7.094   6.691
  10   2   1  4.8168  8.8716
  10  -2   1  5.9467  7.0888
  10  -2   1  7.5826  6.5050
  10   2   1  -1.410   8.452
  10  -3  -1  3.4126  6.8838
  10  -3  -1  4.7356  7.1477
  10  -3  -1  13.729   6.562
  10   3  -1  15.398   7.016
   9  -3  -1  79.738   9.260
  -9  -3   1  90.570   7.231
   9  -3  -1  76.306   7.042
   9   3  -1  83.832   7.848
   8  -3  -1  20.691   9.007
  -8  -3   1  16.437   6.728
   8  -3  -1  3.2962  4.9833
   8   3  -1  18.992   7.813
   7  -3  -1  631.77   11.19
  -7  -3   1  664.78    9.90
   7  -3  -1  600.46    7.93
   7   3  -1  592.05    8.57
  -6   3   1  9.6774  8.1638
   6  -3  -1  8.2459  8.7936
  -6  -3   1  12.530   8.363
   6  -3  -1  9.4252  6.1273
   6   3  -1  12.002   8.952
   5   3  -1  37.005  16.741
  -5   3   1  39.317   8.969
   5   3  -1  38.526  17.642
   5  -3  -1  49.660   9.279
   5  -3  -1  41.396   6.478
  -5  -3   1  35.439   8.929
   5   3  -1  39.175   9.342
  -4   3   1 2779.94   18.18
   4   3  -1 2347.54   31.12
   4  -3  -1 2288.10   15.71
  -4   3   1 2494.04   13.62
   4  -3  -1 2677.76   14.56
  -4  -3   1 2815.69   17.52
   4   3  -1 2653.46   17.77
   3  -3  -1 7306.95   25.01
   2   3  -1 2887.36   25.71
  -2   3   1 3279.29   22.34
  -2  -3   1 2846.26   25.89
   2  -3  -1 3280.61   22.68
  -2   3   1 3369.62   20.91
   2  -3  -1 3343.68   21.07
  -2  -3   1 3314.66   19.43
   2   3  -1 3233.35   19.63
  -1   3  -1 2190.11   20.10
   1  -3   1 2167.63   20.22
   1   3   1 2162.06   20.13
  -1  -3  -1 2141.40   20.11
  -2   3  -1  154.87   11.55
   2  -3   1  155.03    8.69
   2   3   1  159.58   12.84
  -2  -3  -1  152.84   12.30
  -2  -3  -1  161.21   21.40
   3  -3   1  344.53    8.71
   3   3   1  366.69   11.73
  -3  -3  -1  366.91   11.71
  -3  -3  -1  353.93   18.98
   4  -3   1  16.584   8.619
   4   3   1  4.5960  9.3893
   4  -3   1  15.843   8.003
   4   3   1   9.104  13.334
   5  -3   1  51.312   8.664
   5   3   1  49.391   9.762
   5  -3   1  44.740   7.696
   5   3   1  48.972  10.703
   6  -3   1  272.23    8.81
   6   3   1  279.89   10.73
   6  -3   1  298.64    8.36
   6   3   1  284.92   12.52
   7  -3   1  371.90    8.55
   7   3   1  335.93    9.59
   7  -3   1  340.57    8.23
   7   3   1  334.39   11.21
   8   3   1  1.2205  6.9197
   8  -3   1  -10.04    6.69
   8   3   1  1.3940  7.3135
   8  -3   1  -5.148   6.336
   8   3   1  0.7493  8.6953
   9   3   1  14.547   8.826
   9  -3   1  25.271   7.068
   9   3   1  24.428   8.920
   9  -3   1  21.376   7.129
   9  -3   1  18.286   6.638
   9   3   1  27.224   8.888
  10  -4  -1  -1.702   8.413
 -10  -4   1  1.7531  6.6304
  10  -4  -1  3.4833  4.9233
  10   4  -1  10.369   7.060
   9  -4  -1  -1.347   6.735
  -9  -4   1  4.5683  6.5584
   9  -4  -1  4.4544  6.5746
   9   4  -1  6.1695  5.0594
   8  -4  -1  73.442   7.923
  -8  -4   1  76.051   7.073
   8  -4  -1  62.267   7.800
   8   4  -1  77.050   7.908
   7  -4  -1  371.88   10.29
  -7  -4   1  392.34    8.88
   7  -4  -1  374.72    6.87
   7   4  -1  348.65    9.40
  -6   4   1  7.9436  8.1152
   6   4  -1   8.388  16.099
   6  -4  -1  13.366   8.486
   6  -4  -1  17.586   8.384
  -6  -4   1  14.244   5.690
   6   4  -1  9.9534  6.1387
  -5   4   1  27.195   8.832
   5   4  -1  24.130  12.699
   5  -4  -1  29.178   9.709
   5  -4  -1  23.427   8.700
  -5  -4   1  33.314   8.899
   5   4  -1  21.157   9.478
  -4   4   1  620.02   11.37
   4   4  -1  560.99   15.80
   4  -4  -1  630.28   11.43
  -4  -4   1  621.26   16.36
   4  -4  -1  581.62    8.33
  -4  -4   1  637.31   11.31
   4   4  -1  611.25    9.49
   3   4  -1 3386.96   25.04
  -3   4   1 4004.77   20.57
   3  -4  -1 4007.96   20.76
   3  -4  -1 4073.93   18.80
  -3  -4   1 4004.25   19.30
   3   4  -1 3798.99   19.41
   2   4  -1   1.230  10.818
  -2   4   1   2.596  11.228
  -2  -4   1  -2.082  11.193
   2  -4  -1   7.168  12.127
   2  -4  -1   4.798  11.276
  -2  -4   1 -0.6020  7.7207
  -1   4  -1  288.54   13.34
   1  -4   1  281.26   13.80
   1   4   1  285.70   10.26
  -1  -4  -1  285.86   10.35
  -2   4  -1  29.354  10.623
   2  -4   1  28.997  10.827
   2   4   1  27.299   7.935
  -2  -4  -1  22.990  11.053
  -2  -4  -1  23.320  12.414
  -3   4  -1  81.675   9.504
   3  -4   1  84.843   7.112
   3   4   1  96.434  10.777
  -3  -4  -1  98.054  10.157
  -3  -4  -1  96.217  14.311
   4  -4   1  3.9380  8.4904
   4   4   1  7.1175  9.0201
  -4  -4  -1  8.7710  8.8396
  -4  -4  -1   4.356  11.759
   5  -4   1  14.141   5.701
   5   4   1  0.7685  9.5670
   5  -4   1  4.4319  7.4218
   6  -4   1  536.76    9.73
   6   4   1  453.65   10.92
   6  -4   1  518.64    9.57
   6   4   1  480.64   15.46
   7  -4   1  7.8961  7.3086
   7   4   1  10.575   7.577
   7  -4   1  7.7636  6.8644
   7   4   1  -1.440   9.573
   8   4   1  8.3573  8.4948
   8  -4   1  11.445   7.022
   8   4   1  11.596   7.691
   8  -4   1  20.175   6.631
   8   4   1  12.892   9.301
   9   4   1  12.776   8.243
   9  -4   1  15.999   4.918
   9   4   1  10.378   7.294
   9  -4   1  14.182   6.912
   9  -4   1  12.561   6.198
   9   4   1   7.409  10.236
  10  -5  -1  43.996   8.719
 -10  -5   1  46.461   7.291
  10  -5  -1  48.604   5.523
  10   5  -1  36.193   7.746
   9  -5  -1  12.509   8.586
  -9  -5   1  0.1863  6.6763
   9  -5  -1  0.7957  6.7149
   9   5  -1  2.9518  7.2864
   8  -5  -1  557.18    9.99
  -8  -5   1  516.55    9.73
   8  -5  -1  446.33    7.18
   8   5  -1  482.01    9.71
  -7   5   1  281.76    8.42
   7  -5  -1  270.66    8.55
   7  -5  -1  260.29    8.04
  -7  -5   1  259.44    8.28
   7   5  -1  249.56    8.98
  -6   5   1  1.1810  8.0452
   6   5  -1   1.183  12.242
   6  -5  -1  -1.733   8.486
   6  -5  -1  5.1799  7.8669
  -6  -5   1  10.962   7.850
   6   5  -1 -0.1661  8.6853
  -5   5   1  16.578   8.886
   5   5  -1  24.156  10.771
   5  -5  -1  21.748   8.971
  -5  -5   1  19.519  10.548
   5  -5  -1  19.009   6.194
  -5  -5   1  13.550   8.741
   5   5  -1  20.560   9.297
  -4   5   1  966.75   11.64
   4   5  -1  842.87   13.95
   4  -5  -1  929.01   11.87
  -4  -5   1  871.10   13.99
   4  -5  -1  987.99   11.54
  -4  -5   1  959.47   12.19
   4   5  -1  970.30   12.41
   3   5  -1 2452.02   18.99
  -3   5   1 2829.66   16.92
   3  -5  -1 2486.83   14.77
  -3  -5   1 2799.24   20.10
   3  -5  -1 2907.88   15.61
  -3  -5   1 2873.08   17.68
   2   5  -1  42.243  10.855
  -2   5   1  35.419  10.559
  -2  -5   1  55.366  11.383
   2  -5  -1  39.913  11.126
   2  -5  -1  41.672  10.111
  -2  -5   1  44.159  10.362
   1   5  -1  184.02   11.42
  -1  -5   1  188.45   12.18
  -1   5   1  189.91    9.36
   1  -5  -1  181.88   12.87
   0   5  -1  249.65   11.84
   0  -5   1  235.72   12.30
   0   5   1  233.18    9.90
   0  -5  -1  248.00   10.27
  -1   5  -1  664.73   12.59
   1  -5   1  648.71   10.26
   1   5   1  631.97   12.86
  -1  -5  -1  650.09   13.11
  -2   5  -1  1.7946  7.2594
   2  -5   1 -0.0405  7.0448
   2   5   1  16.253  11.356
  -2  -5  -1   7.231  11.117
  -3   5  -1 1321.25   10.80
   3  -5   1 1433.27   12.88
   3   5   1 1293.44   11.82
  -3  -5  -1 1439.85   13.65
  -3  -5  -1 1474.35   21.14
  -4   5  -1 1347.13   12.08
   4  -5   1 1291.22   12.37
   4   5   1 1248.39   14.10
  -4  -5  -1 1214.79   13.78
  -4  -5  -1 1371.76   21.36
   5  -5   1  660.54   10.20
   5   5   1  708.71   11.66
  -5  -5  -1  640.14   11.50
   5  -5   1  704.64    9.83
  -5  -5  -1  697.48   16.86
   6  -5   1 1938.02   13.25
   6   5   1 1820.74   15.63
   6  -5   1 2006.06   13.41
   7  -5   1  256.42    6.51
   7   5   1  271.06    9.56
   7  -5   1  309.41    7.88
   8  -5   1  -1.299   6.686
   8   5   1  5.1524  7.2918
   8  -5   1  2.5316  6.5319
   9   5   1  -2.047   6.641
   9  -5   1  -1.176   6.550
   9   5   1  2.4581  8.8434
   9  -5   1 -0.6587  6.4997
  10  -6  -1  245.66    8.89
 -10  -6   1  232.55    8.82
  10  -6  -1  165.16    8.05
  10   6  -1  244.52    9.23
   9  -6  -1  3.0400  7.1129
  -9  -6   1  5.4432  6.5907
   9  -6  -1  3.8057  4.6675
   9   6  -1  9.3194  7.0679
   8  -6  -1  7.0263  7.3821
  -8  -6   1  11.988   6.789
   8  -6  -1  2.8574  6.8287
   8   6  -1  -5.105   7.717
  -7   6   1  533.70    7.65
   7   6  -1  527.94   17.17
   7  -6  -1  549.67    9.38
   7  -6  -1  506.58    7.35
  -7  -6   1  546.17    9.74
   7   6  -1  547.42   10.29
  -6   6   1  30.707   7.911
   6   6  -1  25.078  10.029
   6  -6  -1  20.387   6.255
  -6  -6   1  19.568   9.906
   6  -6  -1  29.704   7.576
  -6  -6   1  22.876   7.717
   6   6  -1  26.675   8.492
  -5   6   1  25.257   8.372
   5   6  -1  17.108   8.743
   5  -6  -1  21.156   8.730
  -5  -6   1   9.372  10.882
   5  -6  -1  15.796   5.659
  -5  -6   1  21.540   8.738
  -4   6   1  133.60    6.62
   4   6  -1  141.91    9.96
   4  -6  -1  119.46    6.90
  -4  -6   1  137.95   10.26
   4  -6  -1  148.05    9.25
  -4  -6   1  152.15    9.25
   3   6  -1  191.63   10.01
  -3   6   1  199.46    9.51
   3  -6  -1  169.32    7.42
  -3  -6   1  201.55   10.43
   3  -6  -1  196.49    9.19
  -3  -6   1  201.12    9.66
   2   6  -1  918.91   12.60
  -2   6   1  955.13   12.47
  -2  -6   1  965.47   12.96
   2  -6  -1  983.29   13.08
   2  -6  -1  956.74   10.10
  -2  -6   1  964.59   12.62
   1   6  -1 1890.87   15.37
  -1  -6   1 1917.23   13.84
  -1   6   1 1927.05   14.92
   1  -6  -1 1973.23   15.44
   0   6  -1  423.76   11.42
   0  -6   1  425.88   11.79
   0   6   1  409.82    9.16
   0  -6  -1  426.11    9.24
  -1   6  -1  59.754   9.672
   1  -6   1  48.323  10.117
   1   6   1  61.526  11.140
  -1  -6  -1  57.645   7.597
  -2   6  -1  277.74    7.52
   2  -6   1  279.25    9.92
   2   6   1  274.70   11.03
  -2  -6  -1  275.83    8.24
  -3   6  -1 2204.57   14.12
   3  -6   1 2148.15   14.21
   3   6   1 2080.82   15.38
  -3  -6  -1 2126.01   15.26
  -3  -6  -1 2096.95   19.95
  -4   6  -1  345.62    9.57
   4  -6   1  318.64    9.95
   4   6   1  308.07   10.61
  -4  -6  -1  322.61   10.31
  -4  -6  -1  336.66   12.93
   5  -6   1  -4.327   5.793
   5   6   1  9.9854  8.9395
  -5  -6  -1  11.493   8.104
   5  -6   1  12.271   7.734
  -5  -6  -1   4.939  11.258
   6  -6   1 2564.22   13.98
   6   6   1 2213.43   15.93
   6  -6   1 2587.76   13.35
   7  -6   1  125.86    7.58
   7   6   1  125.92   10.41
   7  -6   1  124.03    7.45
   8  -6   1  54.186   7.225
   8   6   1  43.125   7.510
   8  -6   1  41.917   5.030
   9   6   1  7.1579  6.7472
   9  -6   1  19.184   6.875
   9   6   1  7.8922  8.4797
   9  -6   1  11.853   6.434
   9  -7  -1  64.662   5.775
  -9  -7   1  74.915   6.884
   9  -7  -1  38.959   6.516
  -8   7   1  123.11    7.32
   8  -7  -1  137.84    7.64
   8  -7  -1  112.87    7.10
  -8  -7   1  127.31    7.55
  -7   7   1 1285.15   12.15
   7   7  -1 1195.12   18.55
   7  -7  -1 1387.20   12.27
   7  -7  -1 1117.79    9.45
  -7  -7   1 1339.77   12.63
  -6   7   1  0.2319  7.7231
   6   7  -1  7.9480  9.3588
   6  -7  -1  5.1792  7.9381
  -6  -7   1  -3.953   9.003
   6  -7  -1  3.6027  7.3212
  -6  -7   1  1.7530  7.3530
  -5   7   1  15.195   8.586
   5   7  -1  9.2671  8.7091
   5  -7  -1  13.074   8.899
  -5  -7   1  10.853   8.560
   5  -7  -1  4.8104  5.5831
  -5  -7   1  10.739   7.914
  -4   7   1  627.06   10.33
   4   7  -1  554.69   11.36
   4  -7  -1  637.42   10.68
  -4  -7   1  628.79   11.96
   4  -7  -1  620.46   10.33
  -4  -7   1  605.76   10.89
   3   7  -1 1032.36   12.81
  -3   7   1 1063.62    9.94
   3  -7  -1 1141.59   12.48
  -3  -7   1 1170.71   13.69
   3  -7  -1 1111.71    9.56
  -3  -7   1 1145.82   12.38
   2   7  -1  350.83    7.75
  -2   7   1  355.90   10.32
  -2  -7   1  339.13   10.65
   2  -7  -1  341.23   10.88
   2  -7  -1  330.01    7.65
  -2  -7   1  340.19    7.88
  -1   7   1 9828.45   24.96
   1  -7  -1 9999.00   25.43
   0   7  -1 6975.99   20.89
   0  -7   1 7127.00   22.65
   0   7   1 6857.98   20.81
   0  -7  -1 7022.72   21.02
  -1   7  -1  599.91    8.81
   1  -7   1  601.01    8.84
   1   7   1  618.64   11.30
  -1  -7  -1  627.17    9.22
  -2   7  -1  28.365   6.441
   2  -7   1  23.824   6.599
   2   7   1  34.684   6.479
  -2  -7  -1  28.266   9.221
  -3   7  -1  678.19   10.68
   3  -7   1  605.72    8.51
   3   7   1  668.54   11.13
  -3  -7  -1  670.04   11.43
  -3  -7  -1  678.26   14.09
  -4   7  -1  319.03    9.21
   4  -7   1  315.51    9.63
   4   7   1  290.12   10.18
  -4  -7  -1  283.71   10.04
  -4  -7  -1  289.88   12.45
  -5   7  -1  4.8008  5.4678
   5  -7   1  1.7574  5.5134
   5   7   1  6.1619  8.1665
  -5  -7  -1  6.0515  7.8962
   5  -7   1  4.8485  5.1546
  -5  -7  -1  4.6034  9.2069
   6  -7   1  12.580   5.545
   6   7   1  19.687   7.887
  -6  -7  -1  18.374   7.617
   6  -7   1  11.592   7.003
  -6  -7  -1  15.081  10.136
   7  -7   1  5.7020  7.1773
   7   7   1  18.747   7.597
   7  -7   1  8.2268  4.6942
   8  -7   1  -1.082   6.559
   8   7   1  4.2427  8.7407
   8  -7   1  7.5962  4.6058
   9  -7   1  -5.817   6.676
   9   7   1  1.6264  8.8373
   9  -7   1  9.0582  4.6255
   9  -8  -1  8.2633  6.9156
  -9  -8   1 -0.2451  6.5789
   9  -8  -1  3.3400  4.4212
  -8   8   1  89.918   7.389
   8   8  -1  95.719  12.343
   8  -8  -1  124.98    7.64
   8  -8  -1  90.958   6.841
  -8  -8   1  94.441   7.091
  -7   8   1  544.22    9.13
   7   8  -1  448.30   12.18
   7  -8  -1  505.15    9.20
  -7  -8   1  470.16   12.49
   7  -8  -1  429.52    6.83
  -7  -8   1  447.23    9.60
  -6   8   1  4.0487  7.2313
   6   8  -1  1.4994  7.5169
   6  -8  -1  19.926   7.797
  -6  -8   1  1.0685  8.9950
   6  -8  -1  -4.880   6.818
  -6  -8   1  2.7406  6.8125
  -5   8   1  -3.618   5.513
   5   8  -1  13.595   9.989
   5  -8  -1  10.277   5.952
  -5  -8   1  3.3044  8.7790
   5  -8  -1  15.810   7.818
  -5  -8   1  12.485   7.973
  -4   8   1  283.79    9.56
   4   8  -1  277.24    9.67
   4  -8  -1  287.36   10.10
  -4  -8   1  253.56   10.02
   4  -8  -1  270.44    6.81
  -4  -8   1  264.43    9.32
   3   8  -1 2113.59   15.11
  -3   8   1 2099.77   12.08
   3  -8  -1 2278.68   14.39
  -3  -8   1 2302.43   15.82
   3  -8  -1 2248.24   13.40
  -3  -8   1 2199.05   14.14
   2   8  -1  33.222   8.657
  -2   8   1  32.826   9.344
  -2  -8   1  35.694   9.249
   2  -8  -1  42.160   7.072
   0   8  -1 3740.41   16.95
   0  -8   1 3751.61   17.19
   0   8   1 3728.29   16.84
   0  -8  -1 3838.65   17.25
  -1   8  -1  211.65    7.08
   1  -8   1  192.60    7.44
   1   8   1  197.81    7.42
  -1  -8  -1  211.83   10.60
  -2   8  -1  26.271   8.983
   2  -8   1  12.336   6.987
   2   8   1  6.7446  6.2976
  -2  -8  -1  30.510   9.481
  -3   8  -1  17.233   8.257
   3  -8   1  15.508   6.411
   3   8   1  17.438   9.031
  -3  -8  -1  15.587   9.014
  -3  -8  -1  18.629   8.587
  -4   8  -1  7.0484  7.9180
   4  -8   1  22.074   8.389
   4   8   1  21.796   8.859
  -4  -8  -1  29.664   9.023
  -4  -8  -1  15.493  10.093
  -5   8  -1  -1.111   5.363
   5  -8   1  8.7538  7.4287
   5   8   1  9.7030  7.6577
  -5  -8  -1  6.3664  7.4014
  -5  -8  -1 -0.2360  9.6056
   6  -8   1  745.22   10.22
   6   8   1  579.95   10.27
  -6  -8  -1  679.55   10.47
   6  -8   1  689.51    9.47
  -6  -8  -1  708.27   17.61
   7  -8   1  8.2701  4.9521
   7   8   1  -2.156   7.493
   7  -8   1  -4.113   7.009
   8  -8   1  2.9761  4.8709
   8   8   1  4.9923  7.3705
   8  -8   1  -5.616   5.962
   9  -9  -1  -4.349   7.015
  -9  -9   1  6.1755  8.0183
   9  -9  -1  11.586   6.496
  -8   9   1  410.57    8.90
   8   9  -1  354.91   13.89
   8  -9  -1  468.97    8.98
   8  -9  -1  329.98    6.51
  -8  -9   1  372.59   10.29
  -7   9   1  306.06    8.20
   7   9  -1  271.83    9.43
   7  -9  -1  352.51    8.41
  -7  -9   1  284.41   10.66
   7  -9  -1  250.94    8.01
  -7  -9   1  267.50    8.63
  -6   9   1  26.429   7.505
   6   9  -1  8.4266  9.2802
   6  -9  -1  13.462   5.656
  -6  -9   1  8.6700  9.0296
   6  -9  -1  4.0180  6.8990
  -6  -9   1  0.5621  6.8612
  -5   9   1  1.1677  7.2179
   5   9  -1  -2.827   8.073
   5  -9  -1  16.418   7.709
  -5  -9   1  -2.066   8.390
   5  -9  -1  -7.973   5.032
  -5  -9   1  -3.817   7.038
  -4   9   1  156.22    8.43
   4   9  -1  144.02    8.50
   4  -9  -1  153.31    6.64
  -4  -9   1  140.67    8.97
   4  -9  -1  136.49    6.21
  -4  -9   1  131.86    6.58
   3   9  -1  337.32    9.59
  -3   9   1  336.26    7.12
   3  -9  -1  334.51    7.69
  -3  -9   1  356.00   10.14
   3  -9  -1  355.69    8.98
  -3  -9   1  335.87    9.57
   2   9  -1  201.06    8.98
  -2   9   1  189.48    7.01
  -2  -9   1  187.05    9.44
   2  -9  -1  176.45   10.05
   1   9  -1  10.784   9.114
  -1   9   1  -7.313   9.554
  -1  -9   1  13.355   9.618
   1  -9  -1   3.722  10.166
   0   9  -1  189.45    9.50
   0   9   1  184.51    7.20
   0  -9   1  190.91   10.04
   0  -9  -1  201.24   10.09
  -1   9  -1  100.83    9.21
   1  -9   1  115.15    9.61
   1   9   1  107.26    9.88
  -1  -9  -1  101.66    7.20
  -2   9  -1  28.027   6.206
   2  -9   1  22.317   9.032
   2   9   1  22.121   6.154
  -2  -9  -1  17.857   9.255
  -3   9  -1  287.58    8.75
   3  -9   1  311.92    9.23
   3   9   1  283.88    9.44
  -3  -9  -1  294.23   10.53
  -3  -9  -1  301.46   10.25
  -4   9  -1  479.66    9.13
   4  -9   1  479.30    7.44
   4   9   1  418.14    9.87
  -4  -9  -1  423.19    9.45
  -4  -9  -1  460.37   10.67
  -5   9  -1  377.94    8.33
   5  -9   1  387.55    6.89
   5   9   1  346.23    9.69
  -5  -9  -1  336.21    9.38
  -5  -9  -1  353.42   12.04
  -6   9  -1  571.71    9.01
   6  -9   1  540.34    9.32
   6   9   1  606.37   10.33
  -6  -9  -1  542.28   10.02
   6  -9   1  533.04    8.42
  -6  -9  -1  564.31   15.80
   7  -9   1  9.0348  4.9407
   7   9   1  6.4632  7.2809
  -7  -9  -1  3.5103  7.0790
   7  -9   1  16.376   6.483
   8  -9   1  2.0433  7.0525
   8   9   1  4.9454  8.6323
   8  -9   1  2.7896  4.5726
  -8  10   1  85.707   7.388
   8  10  -1  90.826   9.614
   8 -10  -1  121.36    7.89
   8 -10  -1  59.359   5.217
  -8 -10   1  104.65    7.33
  -7  10   1  235.76    7.81
   7  10  -1  207.61   10.11
   7 -10  -1  204.12    6.27
  -7 -10   1  207.72   10.10
   7 -10  -1  175.61    7.34
  -7 -10   1  195.81    7.86
  -6  10   1  20.887   5.217
   6  10  -1  25.563   7.400
   6 -10  -1  25.279   7.587
  -6 -10   1  30.384   7.056
   6 -10  -1  28.060   6.875
  -6 -10   1  15.133   6.871
  -5  10   1  10.943   5.482
   5  10  -1  11.831   7.363
   5 -10  -1  8.7964  7.4585
  -5 -10   1  12.342   7.597
   5 -10  -1  11.349   6.753
  -5 -10   1  8.7961  6.9927
  -4  10   1  6.7933  5.2457
   4  10  -1  4.0410  7.3735
   4 -10  -1  7.9040  8.2641
  -4 -10   1  0.2373  5.6844
   4 -10  -1  12.556   7.256
  -4 -10   1  -4.191   5.239
   3  10  -1  40.147   8.534
  -3  10   1  34.863   8.133
   3 -10  -1  29.359   8.955
  -3 -10   1  48.735   9.225
   3 -10  -1  49.143   7.564
  -3 -10   1  46.600   8.483
   2  10  -1  235.84    9.26
  -2  10   1  240.27    6.86
  -2 -10   1  272.75   10.01
   2 -10  -1  258.48    9.52
   1  10  -1  171.70    6.71
  -1  10   1  170.74    6.61
  -1 -10   1  186.39    9.78
   1 -10  -1  184.46    9.78
   0  10  -1  196.96    6.66
   0  10   1  197.48    9.29
   0 -10   1  198.76    9.73
   0 -10  -1  197.25    7.29
  -1  10  -1  -2.835   8.120
   1  10   1  -4.855   6.291
   1 -10   1  -3.344   8.789
  -1 -10  -1 -0.1891  6.7089
  -2  10  -1  80.924   8.522
   2 -10   1  55.578   6.290
   2  10   1  65.742   6.348
  -2 -10  -1  61.658   8.968
  -3  10  -1  650.10    7.69
   3 -10   1  680.26    8.16
   3  10   1  613.82    9.77
  -3 -10  -1  659.75    8.70
  -3 -10  -1  657.28   11.16
  -4  10  -1  161.45    7.86
   4 -10   1  157.38    6.04
   4  10   1  146.46    6.03
  -4 -10  -1  171.60    8.28
  -4 -10  -1  172.52    8.22
  -5  10  -1  16.471   4.953
   5 -10   1  12.761   5.257
   5  10   1  20.338   7.363
  -5 -10  -1  19.463   7.156
  -5 -10  -1  13.552   8.580
  -6  10  -1  348.48    6.96
   6 -10   1  391.41    8.56
   6  10   1  337.66    9.51
  -6 -10  -1  332.94    9.11
   6 -10   1  380.36    7.91
  -6 -10  -1  348.55   12.70
   7 -10   1  -5.537   6.653
   7  10   1  2.9572  6.9790
  -7 -10  -1  -1.536   8.264
   7 -10   1  6.8798  6.4396
   8 -10   1  15.825   6.723
   8  10   1  4.9075  7.1892
   8 -10   1  0.5268  6.5515
  -8  11   1  58.674   7.193
   8  11  -1  57.360   7.402
   8 -11  -1  57.805   7.648
  -8 -11   1  71.721   8.823
   8 -11  -1  39.764   4.818
  -8 -11   1  47.382   8.705
  -7  11   1  620.68    8.15
   7  11  -1  642.19   11.17
   7 -11  -1  708.13    9.99
  -7 -11   1  617.59   11.65
   7 -11  -1  519.66    7.69
  -7 -11   1  673.62   10.47
  -6  11   1  13.216   4.770
   6  11  -1  10.539   7.188
   6 -11  -1  14.633   6.689
  -6 -11   1  8.3968  7.2863
   6 -11  -1  8.8352  4.5812
  -6 -11   1  7.6954  6.5285
  -5  11   1  12.854   7.055
   5  11  -1  20.883   7.190
   5 -11  -1  13.646   5.640
  -5 -11   1  12.256   7.202
   5 -11  -1  -1.859   4.911
  -5 -11   1  4.5205  7.1447
  -4  11   1  14.320   7.200
   4  11  -1  25.548   5.265
   4 -11  -1  42.986   5.452
  -4 -11   1  22.916   8.140
   4 -11  -1  28.083   5.000
  -4 -11   1  31.136   7.220
   3  11  -1  85.246   7.538
  -3  11   1  85.143   8.018
   3 -11  -1  82.139   6.019
  -3 -11   1  94.875   8.317
   3 -11  -1  92.664   7.343
  -3 -11   1  78.020   5.781
   2  11  -1  4.2192  7.9073
  -2  11   1  1.4332  8.1685
  -2 -11   1  4.3266  6.1293
   2 -11  -1  3.6468  8.7765
   1  11  -1 2367.04   13.32
  -1  11   1 2408.86   13.37
  -1 -11   1 2409.03   12.33
   1 -11  -1 2519.34   14.02
   0  11  -1 1094.47   10.99
   0  11   1 1103.43   10.97
   0 -11   1 1124.35   11.56
   0 -11  -1 1113.66   11.35
  -1  11  -1  53.038   5.895
   1  11   1  55.986   6.073
   1 -11   1  51.067   8.780
  -1 -11  -1  51.021   5.995
  -2  11  -1  29.362   7.847
   2  11   1  14.468   7.597
   2 -11   1  27.352   5.610
  -2 -11  -1  17.783   7.964
  -3  11  -1  156.87    7.66
   3 -11   1  136.37    5.85
   3  11   1  132.65    8.13
  -3 -11  -1  134.87    8.31
  -3 -11  -1  143.88    8.10
  -4  11  -1  96.241   5.347
   4 -11   1  82.928   5.600
   4  11   1  84.942   5.962
  -4 -11  -1  95.478   5.827
  -4 -11  -1  96.494   9.220
  -5  11  -1  6.6619  6.8634
   5 -11   1  3.8401  5.0131
   5  11   1 -0.4852  7.2979
  -5 -11  -1  -5.781   7.307
  -5 -11  -1  1.4088  8.0155
  -6  11  -1  75.663   5.365
   6 -11   1  51.883   7.455
   6  11   1  61.086   5.554
  -6 -11  -1  72.121   7.466
   6 -11   1  68.345   4.997
  -6 -11  -1  70.688   9.136
   7 -11   1  21.593   6.999
   7  11   1  34.667   7.217
  -7 -11  -1  27.678   6.851
   7 -11   1  23.355   6.695
  -7  12   1  142.22    6.09
   7  12  -1  124.12    8.34
   7 -12  -1  175.08    8.26
  -7 -12   1  140.88    8.24
   7 -12  -1  144.17    7.15
  -7 -12   1  169.06    7.79
  -6  12   1  4.9362  4.4045
   6  12  -1  0.1784  7.2939
   6 -12  -1  4.2198  6.9667
  -6 -12   1  9.6718  8.6481
   6 -12  -1  -6.784   6.379
  -6 -12   1  1.9357  6.4233
  -5  12   1  20.964   6.968
   5  12  -1  12.612   7.156
   5 -12  -1  17.117   7.426
  -5 -12   1  13.648   7.433
   5 -12  -1  13.790   4.748
  -5 -12   1  5.4520  6.8580
  -4  12   1  25.563   7.025
   4  12  -1  3.4085  6.9366
   4 -12  -1  6.4706  7.5407
  -4 -12   1  15.731   7.252
   4 -12  -1  -4.481   4.837
  -4 -12   1  13.432   6.597
   3  12  -1  276.51    8.05
  -3  12   1  263.24    5.99
   3 -12  -1  279.07    8.36
  -3 -12   1  282.05    8.69
   3 -12  -1  273.40    7.74
  -3 -12   1  260.24    8.24
   2  12  -1  42.725   7.652
  -2  12   1  51.278   7.345
  -2 -12   1  42.913   5.646
   2 -12  -1  45.465   5.609
   1  12  -1 2195.56   12.71
  -1  12   1 2208.41   12.50
  -1 -12   1 2299.26   13.17
   1 -12  -1 2289.84   12.93
   0  12  -1  795.97    9.54
   0  12   1  735.47    7.85
   0 -12   1  767.62    8.20
   0 -12  -1  820.57   10.12
  -1  12  -1  42.719   7.209
   1  12   1  41.688   5.656
   1 -12   1  40.327   7.975
  -1 -12  -1  56.561   8.110
  -2  12  -1  21.331   7.245
   2  12   1  28.903   7.191
   2 -12   1  33.105   5.353
  -2 -12  -1  39.755   8.137
  -3  12  -1  5.0506  7.0064
   3  12   1  4.4246  7.4970
   3 -12   1  11.560   5.236
  -3 -12  -1  0.5138  7.8458
  -3 -12  -1  6.3077  7.0749
  -4  12  -1  23.100   6.994
   4  12   1  14.660   7.077
   4 -12   1  22.370   5.145
  -4 -12  -1  15.530   5.242
  -4 -12  -1  20.153   6.893
  -5  12  -1  4.3293  4.5508
   5  12   1  0.8817  7.2317
   5 -12   1  9.1406  6.7953
  -5 -12  -1  11.718   4.983
  -5 -12  -1  6.0925  6.6155
  -6  12  -1  292.89    8.18
   6  12   1  210.91    8.33
   6 -12   1  281.83    6.53
  -6 -12  -1  243.71    8.25
   6 -12   1  261.94    7.54
  -6 -12  -1  260.01   12.65
   7  12   1  9.5279  6.8747
   7 -12   1  5.9307  4.9356
  -7 -12  -1  9.7728  7.3150
   7 -12   1  -1.778   6.148
  -7  13   1  51.645   5.586
   7  13  -1  45.971   9.003
   7 -13  -1  61.406   5.801
  -7 -13   1  62.834   8.950
   7 -13  -1  59.491   6.806
  -7 -13   1  65.254   7.471
  -6  13   1  8.6698  6.5450
   6  13  -1  13.657   6.923
   6 -13  -1  2.2488  5.0946
  -6 -13   1  10.322   6.995
   6 -13  -1  13.163   6.495
  -6 -13   1  5.5031  6.8982
  -5  13   1  17.293   6.670
   5  13  -1  17.653   6.874
   5 -13  -1  21.723   7.105
  -5 -13   1  14.687   7.309
   5 -13  -1  15.333   4.565
  -5 -13   1  16.530   6.708
  -4  13   1  6.4797  6.8207
   4  13  -1  9.4533  6.5247
   4 -13  -1  3.4297  7.2894
  -4 -13   1  13.355   7.479
   4 -13  -1  11.220   6.718
  -4 -13   1  11.137   7.070
   3  13  -1  0.8787  5.1427
  -3  13   1  3.2478  7.1572
   3 -13  -1  -3.825   5.717
  -3 -13   1  20.150   5.406
   3 -13  -1  12.226   4.950
  -3 -13   1  12.240   6.763
   2  13  -1  116.46    5.76
  -2  13   1  111.69    7.66
  -2 -13   1  118.92    8.20
   2 -13  -1  126.88    8.25
   1  13  -1  15.163   4.844
  -1  13   1  3.6820  7.2639
  -1 -13   1  21.986   7.339
   1 -13  -1  14.864   7.807
   0  13  -1  221.45    7.74
   0  13   1  212.17    7.96
   0 -13   1  212.04    8.16
   0 -13  -1  224.98    8.27
  -1  13  -1  36.371   5.090
   1  13   1  39.254   7.182
   1 -13   1  40.098   5.662
  -1 -13  -1  33.321   5.241
  -2  13  -1  15.118   6.985
   2  13   1  25.801   7.302
   2 -13   1  25.039   7.413
  -2 -13  -1  15.638   7.655
  -3  13  -1  22.357   6.919
   3  13   1  16.083   5.510
   3 -13   1  31.118   5.322
  -3 -13  -1  29.496   7.732
  -3 -13  -1  41.486   7.202
  -4  13  -1  51.800   6.756
   4  13   1  48.981   5.400
   4 -13   1  55.523   5.393
  -4 -13  -1  52.075   7.647
  -4 -13  -1  48.771   7.128
  -5  13  -1  84.823   6.749
   5  13   1  62.906   5.519
   5 -13   1  78.113   7.192
  -5 -13  -1  64.583   5.467
   5 -13   1  70.588   5.045
  -5 -13  -1  74.652   7.310
  -6  13  -1  19.851   5.033
   6  13   1  8.4243  7.0697
   6 -13   1  21.865   7.139
  -6 -13  -1  17.776   7.278
   6 -13   1  14.889   6.460
  -6 -13  -1  22.354   8.301
  -6  14   1  12.838   4.937
   6  14  -1  8.2348  6.8194
   6 -14  -1  15.877   6.804
  -6 -14   1  16.087   7.263
   6 -14  -1  7.0638  6.6789
  -6 -14   1  9.0841  6.8443
  -5  14   1  -6.766   6.565
   5  14  -1  3.2861  6.7311
   5 -14  -1  5.7258  4.8779
  -5 -14   1  5.4347  7.1643
   5 -14  -1  6.9367  4.3547
  -5 -14   1  -6.849   6.725
  -4  14   1  6.8961  4.8513
   4  14  -1  14.255   6.918
   4 -14  -1  8.3468  5.1380
  -4 -14   1  7.6163  7.3393
   4 -14  -1  15.054   4.600
  -4 -14   1  6.1384  6.5850
   3  14  -1  28.890   7.105
  -3  14   1  22.752   4.869
   3 -14  -1  36.891   7.356
  -3 -14   1  25.001   7.444
   3 -14  -1  16.889   6.711
  -3 -14   1  22.900   4.977
   2  14  -1  48.035   7.191
  -2  14   1  35.175   5.177
  -2 -14   1  47.882   7.619
   2 -14  -1  45.361   5.487
   2 -14  -1  46.748   6.682
   1  14  -1  10.201   6.894
  -1  14   1  12.496   6.993
  -1 -14   1  35.336   7.264
   1 -14  -1  14.131   5.274
   0  14  -1  251.64    7.63
   0  14   1  254.49    7.92
   0 -14   1  268.34    8.09
   0 -14  -1  268.13    8.39
  -1  14  -1  3.4967  4.8833
   1  14   1  -6.505   7.054
   1 -14   1  0.5637  7.1469
  -1 -14  -1  4.5244  5.2719
  -2  14  -1  104.61    5.49
   2  14   1  128.95    7.17
   2 -14   1  122.56    5.77
  -2 -14  -1  117.03    5.76
  -3  14  -1  118.49    5.43
   3  14   1  121.74    5.90
   3 -14   1  146.72    7.52
  -3 -14  -1  137.93    7.65
  -3 -14  -1  149.77    7.53
  -4  14  -1  20.096   6.668
   4  14   1  28.755   7.070
   4 -14   1  5.7702  7.1952
  -4 -14  -1  15.885   6.963
  -4 -14  -1  22.435   6.880
  -5  14  -1  6.7929  6.5015
   5  14   1  -1.645   6.769
   5 -14   1  -2.072   5.115
  -5 -14  -1  10.430   6.823
   5 -14   1  14.541   6.491
  -5 -14  -1  0.7244  8.1425
  -5  15   1  5.9285  6.5293
   5  15  -1  4.5537  6.7958
   5 -15  -1  -1.695   4.976
  -5 -15   1  0.7863  5.2489
   5 -15  -1  4.2126  6.5454
  -5 -15   1  5.7410  6.7249
  -4  15   1  8.1744  4.6281
   4  15  -1  -6.894   4.944
   4 -15  -1  4.0669  5.0461
  -4 -15   1  6.0230  7.2394
   4 -15  -1 -0.9844  6.1957
  -4 -15   1  17.403   6.663
   3  15  -1  12.515   6.811
  -3  15   1 -0.1903  6.6893
   3 -15  -1  5.5831  7.3641
  -3 -15   1  4.9344  5.2826
   3 -15  -1 -0.9955  6.1082
  -3 -15   1  5.9744  6.6277
   2  15  -1  9.0543  4.5471
  -2  15   1  6.7662  4.5942
  -2 -15   1  -5.716   7.285
   2 -15  -1  5.4753  7.0869
   2 -15  -1  -3.745   6.435
  -2 -15   1  3.3652  6.6170
   1  15  -1  345.34    7.91
  -1  15   1  305.12    7.92
  -1 -15   1  313.40    8.57
   1 -15  -1  346.93    8.36
   0  15  -1  85.504   6.939
   0  15   1  74.374   5.225
   0 -15   1  90.292   5.424
   0 -15  -1  80.295   7.464
  -1  15  -1  6.5653  4.6379
   1  15   1  -1.477   6.505
   1 -15   1  6.3553  4.8872
  -1 -15  -1  -2.681   4.883
  -2  15  -1  54.070   6.651
   2  15   1  47.261   5.111
   2 -15   1  72.056   7.130
  -2 -15  -1  67.206   7.053
  -3  15  -1  -7.367   6.704
   3  15   1  4.3075  4.6059
   3 -15   1  -12.81    5.12
  -3 -15  -1  4.2354  5.4229
  -3 -15  -1  -9.082   6.576
  -4  15  -1  -4.431   4.672
   4  15   1  6.5937  7.0107
   4 -15   1  5.6061  4.9342
  -4 -15  -1  -8.601   7.202
  -4 -15  -1  5.6109  6.6815
  -4  16   1  11.382   6.657
   4  16  -1  2.1771  6.7797
   4 -16  -1  22.754   7.162
  -4 -16   1  11.452   7.140
   4 -16  -1  13.611   6.559
  -4 -16   1  12.125   4.679
   3  16  -1  0.4385  4.9129
  -3  16   1  4.7944  4.6843
   3 -16  -1  -4.291   5.091
  -3 -16   1  1.8692  7.2582
   3 -16  -1  7.4494  6.6464
  -3 -16   1  12.253   6.728
   2  16  -1  9.9961  6.5808
  -2  16   1  6.4625  6.6225
  -2 -16   1  14.928   7.399
   2 -16  -1  26.398   5.164
   2 -16  -1  3.1011  4.8067
  -2 -16   1  15.977   7.199
   1  16  -1  123.78    5.46
  -1  16   1  110.25    6.96
  -1 -16   1  137.05    5.79
   1 -16  -1  120.54    7.52
   1 -16  -1  126.59    7.36
   0  16  -1  56.804   6.772
   0  16   1  71.272   6.902
   0 -16   1  84.525   7.499
   0 -16  -1  77.677   5.534
  -1  16  -1  5.2452  4.6435
   1  16   1  15.545   6.645
   1 -16   1  18.446   7.023
  -1 -16  -1  -3.598   5.043
  -2  16  -1  20.544   6.754
   2  16   1  7.1137  7.0240
   2 -16   1  12.207   5.245
  -2 -16  -1  27.511   7.541
  -3  16  -1  7.0175  6.5256
   3  16   1  -2.109   6.814
   3 -16   1  -15.03    6.92
  -3 -16  -1 -0.2673  7.1277
  -3 -16  -1  6.9156  4.7022
   1  17  -1  6.6068  6.6168
  -1  17   1  -1.269   6.596
  -1 -17   1  10.190   5.125
   1 -17  -1  1.0100  7.0799
   1 -17  -1  8.2324  4.4807
   0  17  -1  42.670   5.125
   0  17   1  38.796   6.820
   0 -17   1  65.755   7.452
   0 -17  -1  49.693   7.330
   0 -17  -1  62.257   7.095
 -10   0   2  17.843   6.787
  10   0  -2  16.066   6.877
  -9   0   2  2.8744  6.7657
   9   0  -2  9.7588  4.8059
  -8   0   2 1821.74   12.95
   8   0  -2 1698.25   12.31
  -7   0   2  347.72    9.18
   7   0  -2  323.25    9.36
  -6   0   2  4.6838  5.8719
   6   0  -2  20.736   8.838
   5   0  -2  580.14   23.39
  -5   0   2  599.92   10.91
   5   0  -2  536.61    8.84
  -3   0   2  188.34   14.39
   3   0  -2  207.84   12.21
  -3   0   2  206.75    8.54
   3   0  -2  203.69   12.21
  -2   0   2 8390.34   28.97
   2   0  -2 8024.92   27.36
  -1   0   2  188.52   11.34
   1   0  -2  192.77   11.87
  -1   0   2  185.94   10.73
   1   0  -2  171.38   10.72
   0   0   2  232.29   15.60
   0   0   2  242.08   14.92
   0   0  -2  208.53   14.71
   1   0   2  35.112  13.081
   1   0   2  39.434  11.823
   2   0   2 2929.73   18.13
   3   0   2 1386.52   14.10
   4   0   2 1305.79   13.40
   4   0   2 1377.46   16.15
   5   0   2  39.440   8.834
   5   0   2  50.539   8.578
   6   0   2  10.840   7.418
   6   0   2  11.229   8.026
   6   0   2  1.3346  7.5266
   7   0   2  68.094   7.226
   7   0   2  76.782   7.344
   7   0   2  77.685   7.787
   8   0   2  153.32    7.32
   8   0   2  159.50    7.86
   8   0   2  134.17    8.23
   9   0   2  178.23    7.85
   9   0   2  152.50    6.54
   9   0   2  122.02   10.49
 -10  -1   2  96.372   5.520
  10  -1  -2  99.731   7.073
  10   1  -2  140.89    7.81
  -9   1   2  103.82    5.30
  -9  -1   2  110.38    7.38
   9  -1  -2  93.082   7.650
   9   1  -2  98.576   5.763
   8  -1  -2   3.003  15.483
   8  -1  -2   4.164  15.299
  -8   1   2  0.1762  7.4281
  -8  -1   2  4.8881  6.8669
   8  -1  -2  1.5789  7.7178
   8   1  -2  1.3366  5.1205
   7  -1  -2  19.564  13.062
  -7   1   2  25.882   5.321
  -7  -1   2  12.827   5.580
   7  -1  -2  15.884   8.001
   7   1  -2  14.891   8.340
   6  -1  -2  27.420  13.209
  -6   1   2  31.849   8.421
  -6  -1   2  28.154   8.367
   6  -1  -2  15.597   8.747
   6   1  -2  33.698   5.856
  -5   1   2  41.898  11.325
   5  -1  -2  45.961  12.499
  -5   1   2  49.171   8.924
  -5  -1   2  47.418   6.070
   5  -1  -2  53.982   9.041
   5   1  -2  56.532   8.889
  -4   1   2  256.92   14.10
   4  -1  -2  286.07   14.43
  -4   1   2  311.96   10.55
  -4  -1   2  307.77   11.23
   4  -1  -2  293.44    7.92
   4   1  -2  289.54    8.47
  -3   1   2 2301.03   20.54
  -3  -1   2 2398.16   26.73
   3  -1  -2 2579.56   21.27
  -3   1   2 2735.13   15.83
   3  -1  -2 2698.33   18.07
  -3  -1   2 2710.75   17.36
   3   1  -2 2513.97   15.99
  -2   1   2  427.59   14.74
   2  -1  -2  439.35   14.48
  -2  -1   2  438.87   14.82
  -2   1   2  453.48   10.77
   2  -1  -2  437.56   10.64
  -2  -1   2  438.83   14.22
   2   1  -2  433.96   11.23
   0   1   2  34.699  10.489
   0  -1  -2  41.791  14.944
   0   1   2  28.797  13.358
   0  -1  -2  34.310  13.394
   0  -1   2  30.088   9.499
   1   1   2  417.43   13.84
  -1  -1  -2  420.88   10.45
   1   1   2  423.36   16.48
   2   1   2 3641.02   19.63
   3   1   2 7515.20   25.88
   4   1   2  589.80   11.00
   4  -1   2  559.06   11.06
   4   1   2  646.24   14.54
   5  -1   2  8.3719  7.7647
   5   1   2  9.6420  6.3552
   5  -1   2  7.5280  8.7161
   5  -1   2  12.597   7.898
   5   1   2  13.607  10.296
   6  -1   2  123.68    5.55
   6   1   2  151.19    8.96
   6  -1   2  141.62    8.45
   6  -1   2  141.70    8.41
   6   1   2  137.86   10.29
   7   1   2  19.134   7.112
   7  -1   2  31.851   4.591
   7   1   2  39.117   7.079
   7  -1   2  39.345   7.600
   7  -1   2  30.467   7.291
   7   1   2  33.997   9.202
   8   1   2  30.738   6.844
   8  -1   2  24.514   6.447
   8   1   2  22.359   7.190
   8  -1   2  22.656   6.983
   8  -1   2  14.813   7.078
   8   1   2  19.229   6.898
   9   1   2  46.835   6.758
   9  -1   2  42.429   5.097
   9   1   2  39.862   7.344
   9  -1   2  44.135   7.254
   9  -1   2  50.753   7.094
   9   1   2  37.332   8.863
 -10  -2   2  7.6991  4.4846
  10  -2  -2  7.3350  6.9638
  10   2  -2  2.4229  6.8567
   9  -2  -2  25.524  11.108
   9  -2  -2  32.836  11.274
  -9  -2   2  26.010   4.774
   9  -2  -2  20.575   5.251
   9   2  -2  29.783   7.011
   8  -2  -2  2.3035  9.8216
  -8   2   2  7.3755  7.2777
  -8  -2   2  8.7067  7.0123
   8  -2  -2  6.1176  5.3835
   8   2  -2 -0.6487  7.5683
   7  -2  -2  1.0031  8.5956
  -7   2   2  6.3755  7.6291
  -7  -2   2  8.3457  7.9044
   7  -2  -2  -7.782   8.066
   7   2  -2 -0.8359  5.8811
  -6   2   2  2.2004  7.9840
   6  -2  -2  -2.475   9.071
  -6   2   2  -11.49    8.64
  -6  -2   2  -8.200   7.906
   6  -2  -2  6.2489  6.3764
   6   2  -2  -1.003   5.872
  -5   2   2  15.028   8.861
   5  -2  -2  21.003  11.958
  -5   2   2  17.127   8.711
  -5  -2   2  21.933   8.428
   5  -2  -2  14.044   8.721
   5   2  -2  19.484   6.341
  -4   2   2  49.870   9.699
   4  -2  -2  55.624  10.149
  -4   2   2  50.147   6.439
   4  -2  -2  52.209   6.596
  -4  -2   2  49.097   6.873
   4   2  -2  60.156  10.047
  -3  -2   2  59.952  13.159
  -3   2   2  65.817  10.487
   3  -2  -2  66.291  12.057
  -3  -2   2  60.688  13.173
  -3   2   2  66.436  10.740
   3  -2  -2  58.851   7.864
  -3  -2   2  60.277  10.542
   3   2  -2  58.061  10.996
  -2  -2   2  52.841  11.518
  -2   2   2  57.015  12.669
   2  -2  -2  54.554  12.902
  -2   2   2  58.427  11.888
   2  -2  -2  55.461  12.046
  -2  -2   2  57.473   9.178
   2   2  -2  63.099  12.528
  -1   2   2 3506.19   22.10
   1  -2  -2 3413.20   20.12
  -1   2   2 3565.17   20.90
   1  -2  -2 3535.66   22.67
  -1  -2   2 3496.16   21.35
   1   2  -2 3052.91   18.41
   0   2   2  213.68   10.92
   0  -2  -2  219.93   14.72
   0   2   2  221.44   12.87
   0  -2  -2  226.95   13.53
   0  -2   2  210.58   13.29
   1   2   2  106.43    8.86
  -1  -2  -2  90.245   8.666
   1   2   2  101.10   13.93
  -1  -2  -2  92.706  13.774
   2  -2   2   5.697  10.201
   2   2   2  26.077  10.712
  -2  -2  -2  9.2992  7.5340
   3  -2   2  5.1387  6.2205
   3   2   2  -1.732   9.759
   4  -2   2  2.8600  8.4199
   4   2   2  19.085   9.231
   4   2   2   8.983  15.312
   5  -2   2  31.314   5.848
   5   2   2  34.334   9.002
   5  -2   2  43.689   7.370
   5   2   2  31.647  14.353
   6  -2   2  6.3130  7.1096
   6   2   2  18.859   7.579
   6  -2   2  0.3297  7.8224
   6  -2   2  1.7529  7.0020
   6   2   2   0.693  10.405
   7  -2   2  24.266   6.891
   7   2   2  21.418   7.478
   7  -2   2  10.695   7.216
   7  -2   2  19.560   7.075
   7   2   2  9.3903  8.8856
   8   2   2  -7.247   6.587
   8  -2   2  6.7624  6.5743
   8   2   2  5.4509  7.2153
   8  -2   2  12.096   6.878
   8  -2   2  2.5984  6.6719
   8   2   2  5.8330  9.8963
   9   2   2  5.0907  6.5845
   9  -2   2  1.1938  6.2849
   9   2   2  4.4910  6.9773
   9  -2   2  3.1388  6.5646
   9  -2   2  1.2346  8.1036
   9   2   2   3.739  11.010
  10  -3  -2  50.912   9.382
  10  -3  -2  55.759  10.662
 -10  -3   2  47.598   6.881
  10  -3  -2  35.710   6.990
  10   3  -2  39.095   5.247
   9  -3  -2  47.155   9.464
  -9  -3   2  53.865   6.662
   9  -3  -2  44.785   6.890
   9   3  -2  51.232   7.009
   8  -3  -2  45.087   8.040
  -8  -3   2  33.569   5.484
   8  -3  -2  31.607   5.198
   8   3  -2  38.020   5.844
  -7   3   2  1.0964  9.4146
   7  -3  -2  -3.980   9.014
  -7   3   2  5.6952  7.2315
  -7  -3   2  8.8093  7.6726
   7  -3  -2  -9.270   5.349
   7   3  -2  3.9098  8.5662
  -6   3   2  3.6134  8.1251
   6  -3  -2  8.3866  9.3151
  -6   3   2  -4.966   8.228
  -6  -3   2  2.7112  5.5692
   6  -3  -2  0.3717  8.3436
   6   3  -2  1.9732  5.9490
  -5   3   2  543.75   13.10
   5  -3  -2  487.70   11.91
  -5   3   2  554.07   10.28
   5  -3  -2  496.90    8.28
  -5  -3   2  542.72   10.07
   5   3  -2  496.78    8.54
  -4   3   2 1301.85   14.09
  -4  -3   2 1278.23   29.49
   4  -3  -2 1357.99   14.72
  -4  -3   2 1493.31   31.12
  -4   3   2 1353.82   10.66
   4  -3  -2 1360.40   10.79
  -4  -3   2 1424.89   13.37
   4   3  -2 1395.24   13.75
  -3  -3   2 1078.70   17.01
  -3   3   2 1051.21   12.09
   3  -3  -2 1090.41   12.46
  -3   3   2 1312.92   13.42
   3  -3  -2 1260.39   11.55
  -3  -3   2 1285.34   13.56
   3   3  -2 1223.41   11.71
  -2  -3   2  356.08   12.35
  -2   3   2  304.08    9.63
   2  -3  -2  311.27    9.92
  -2   3   2  361.40    8.95
   2  -3  -2  361.90    9.15
  -2  -3   2  348.73    9.74
   2   3  -2  344.89    9.47
  -1   3   2 6747.50   26.09
   1  -3  -2 6210.01   23.86
   1  -3  -2 6907.06   28.09
  -1  -3   2 5799.03   22.08
   0  -3   2  192.03   12.26
   0   3   2  202.40   13.23
   0  -3  -2  192.22   10.07
   0   3   2  196.87   11.64
   0  -3  -2  195.31   11.94
   1  -3   2  268.46    8.99
   1   3   2  272.71    9.05
  -1  -3  -2  284.33   11.88
   1   3   2  263.84   14.31
  -1  -3  -2  278.11   15.72
   2  -3   2 3277.44   16.96
   2   3   2 3022.79   16.96
  -2  -3  -2 3209.16   16.64
   3  -3   2 6194.73   20.98
   3   3   2 5701.31   22.57
  -3  -3  -2 6221.26   22.07
   4  -3   2  111.46    9.13
   4   3   2  98.394   9.310
   5  -3   2  284.94    9.05
   5   3   2  299.34    9.97
   5  -3   2  308.64    8.52
   6  -3   2  153.66    5.72
   6   3   2  147.35    8.24
   6  -3   2  149.36    7.21
   7  -3   2  42.655   5.021
   7   3   2  47.743   5.482
   7  -3   2  42.424   6.430
   8   3   2  4.3639  6.7720
   8  -3   2  3.1219  6.4420
   8   3   2  6.2981  7.2821
   8  -3   2  -4.061   6.818
   8  -3   2  5.1938  4.5616
   9   3   2  20.599   6.801
   9  -3   2  18.330   6.702
   9   3   2  17.116   7.223
   9  -3   2  88.940   7.608
   9  -3   2  22.581   6.428
  10  -4  -2  10.037   8.965
 -10  -4   2  5.4234  6.6352
  10  -4  -2  12.709   6.588
  10   4  -2  -2.147   6.833
   9  -4  -2  10.296   7.448
  -9  -4   2  11.218   6.680
   9  -4  -2  5.6404  4.9585
   9   4  -2  5.1204  5.0026
   8  -4  -2  924.22   12.19
  -8  -4   2  915.31   10.90
   8  -4  -2  859.23   10.00
   8   4  -2  878.49   10.92
  -7   4   2  226.64   10.62
   7  -4  -2  192.08    9.33
  -7  -4   2  197.15    8.21
   7  -4  -2  200.79    8.14
   7   4  -2  182.93    8.80
  -6   4   2  8.8731  7.9656
   6  -4  -2  18.564   8.951
  -6   4   2  17.311   7.868
   6  -4  -2  30.910   7.996
  -6  -4   2  16.036   5.756
   6   4  -2  15.915   8.560
  -5   4   2  230.58   10.05
   5  -4  -2  236.47   10.79
  -5   4   2  258.69    7.37
   5  -4  -2  263.69   10.06
  -5  -4   2  253.85    7.01
   5   4  -2  253.14    9.50
  -4   4   2 8493.69   26.76
   4  -4  -2 8655.15   22.54
   4   4  -2 8871.85   25.91
  -3  -4   2   3.541  12.090
  -3   4   2   1.364  10.623
   3  -4  -2  -2.846  11.177
  -3   4   2 -0.6854  9.0087
   3  -4  -2  3.8016  9.2199
  -3  -4   2  4.5240  9.6076
   3   4  -2   2.342  10.587
   2   4  -2 2984.41   19.56
  -2  -4   2 2990.24   20.18
  -2   4   2 3005.54   17.99
   2  -4  -2 2979.42   16.69
  -2   4   2 3099.75   17.76
   2  -4  -2 3027.49   16.23
  -2  -4   2 2940.20   15.59
   1   4  -2  545.94   10.05
  -1  -4   2  546.90   12.77
  -1   4   2  539.69   10.01
   1  -4  -2  548.59   10.18
  -1   4   2  553.55   12.27
   1  -4  -2  582.39   12.63
  -1  -4   2  566.72   12.68
   0  -4   2  10.135   7.328
   0   4   2  5.3731  8.1632
   0  -4  -2  8.3592  8.4479
   0  -4  -2  16.122   9.579
   1  -4   2   9.184  10.185
   1   4   2 -0.8180  7.5984
  -1  -4  -2   2.942  10.813
  -1  -4  -2   4.842  10.464
   2  -4   2  911.11    9.53
   2   4   2  880.97   12.42
  -2  -4  -2  886.81   12.29
   3  -4   2  675.21    8.91
   3   4   2  618.27    9.39
  -3  -4  -2  674.42   11.42
   4  -4   2  657.12   10.68
   4   4   2  606.26   11.14
  -4  -4  -2  609.79    8.92
   5  -4   2  0.8513  5.7587
   5   4   2  16.432   9.079
   6  -4   2  -5.931   7.180
   6   4   2  1.0354  7.6818
   6  -4   2  4.4796  4.7199
   7  -4   2  36.981   4.927
   7   4   2  25.015   7.623
   7  -4   2  40.873   6.598
   8  -4   2  88.873   7.189
   8   4   2  103.02    7.77
   8  -4   2  64.077   6.924
   9   4   2  64.577   8.829
   9  -4   2  96.657   7.394
   9   4   2  112.54    8.09
   9  -4   2  98.036   6.078
   9  -4   2  78.170   7.746
  10  -5  -2  46.136   9.557
 -10  -5   2  44.357   7.057
  10  -5  -2  52.664   6.898
  10   5  -2  46.123   6.993
   9  -5  -2  67.650   7.757
  -9  -5   2  72.156   7.021
   9  -5  -2  61.108   5.318
   9   5  -2  64.618   7.406
  -8   5   2  71.814   7.448
   8  -5  -2  81.994   8.301
  -8  -5   2  67.551   7.198
   8  -5  -2  62.516   7.176
   8   5  -2  68.228   7.443
  -7   5   2  58.685   7.990
   7  -5  -2  45.619   7.906
   7  -5  -2  43.723   5.412
  -7  -5   2  41.179   7.224
   7   5  -2  52.178   5.547
  -6   5   2  37.916   8.036
   6  -5  -2  45.351   8.949
   6  -5  -2  48.800   7.865
  -6  -5   2  31.916   8.283
   6   5  -2  31.582   8.740
  -5   5   2  60.978   9.105
   5  -5  -2  61.607   9.762
  -5  -5   2  47.833  13.404
   5  -5  -2  51.095   8.583
  -5  -5   2  59.125   6.216
   5   5  -2  46.300   6.785
   4   5  -2  219.70   10.19
  -4   5   2  241.16    9.88
  -4  -5   2  216.43   10.67
   4  -5  -2  211.93    7.86
   4  -5  -2  228.16    7.28
  -4  -5   2  229.61    7.06
   4   5  -2  240.80    9.59
   3   5  -2 1009.85   13.72
  -3  -5   2  993.78   13.84
  -3   5   2  901.05   10.17
   3  -5  -2  918.71   10.48
   3  -5  -2 1026.35   11.74
  -3  -5   2 1012.62   11.94
   2   5  -2  3.2200  9.4588
  -2  -5   2  1.4610  9.8209
  -2   5   2  10.666  10.457
   2  -5  -2  -4.274  10.691
   2  -5  -2  0.5379  9.6634
  -2  -5   2   4.284  10.351
   1   5  -2 4441.85   19.30
  -1  -5   2 4424.02   20.96
  -1   5   2 4482.68   19.62
   1  -5  -2 4364.92   18.20
   1  -5  -2 4655.06   21.47
  -1  -5   2 4494.15   19.09
   0   5  -2  131.07   10.38
   0  -5   2  125.31    7.85
   0   5   2  122.07   10.91
   0  -5  -2  126.69   10.96
   0  -5  -2  129.95    9.78
  -1   5  -2  38.422   9.163
   1  -5   2  38.903   9.262
   1   5   2  53.249  10.849
  -1  -5  -2  45.425  10.245
  -1  -5  -2  40.336   9.892
   2  -5   2  500.57   10.52
   2   5   2  487.28   11.02
  -2  -5  -2  481.32   10.88
  -2  -5  -2  511.01   21.30
   3  -5   2 1729.97   13.44
   3   5   2 1638.43   14.12
  -3  -5  -2 1635.70   12.21
   4  -5   2  661.64    8.61
   4   5   2  591.36    9.07
  -4  -5  -2  622.96   10.77
   5  -5   2  637.16    9.78
   5   5   2  618.66   10.91
   6  -5   2 1088.31    9.31
   6   5   2 1102.35   11.88
   6  -5   2 1148.05   11.11
   7  -5   2  10.664   4.730
   7   5   2  9.3189  7.4197
   7  -5   2  5.7432  6.3012
   8  -5   2  44.430   7.010
   8   5   2  37.617   7.388
   8  -5   2  24.878   6.572
   9   5   2  27.319   7.035
   9  -5   2  30.829   6.814
   9   5   2  30.915   7.422
   9  -5   2  35.135   7.079
   9  -5   2  31.417   6.876
  10  -6  -2  8.7133  7.3278
 -10  -6   2  13.407   6.840
  10  -6  -2  -4.635   4.867
  10   6  -2  0.4305  7.0148
   9  -6  -2  114.50    7.58
  -9  -6   2  85.059   6.970
   9  -6  -2  82.417   6.934
   9   6  -2  102.03    7.65
  -8   6   2  34.526   7.286
   8  -6  -2  29.258   7.538
  -8  -6   2  27.106   4.970
   8  -6  -2  16.007   6.999
   8   6  -2  25.503   5.435
  -7   6   2  14.465   7.127
   7  -6  -2  14.460   7.931
   7  -6  -2  6.0438  4.8487
  -7  -6   2  6.9122  7.2534
   7   6  -2  11.752   7.887
  -6   6   2  5.1899  8.2374
   6  -6  -2  -1.040   8.887
  -6  -6   2   1.680  16.219
   6  -6  -2  1.2256  5.5734
  -6  -6   2  2.9162  8.2528
   6   6  -2 -0.7109  8.7159
   5   6  -2  28.841  10.602
  -5   6   2  32.852   8.454
   5  -6  -2  38.675   9.234
  -5  -6   2  29.168  11.299
   5  -6  -2  24.009   8.321
  -5  -6   2  24.702   8.308
   5   6  -2  29.911   8.912
   4   6  -2  250.08   10.04
  -4   6   2  222.21    6.88
  -4  -6   2  250.26   12.86
   4  -6  -2  236.83    7.83
   4  -6  -2  274.53    9.39
  -4  -6   2  257.74    9.11
   3   6  -2  100.03    9.32
  -3  -6   2  96.196   9.698
  -3   6   2  81.602   6.606
   3  -6  -2  89.815   9.985
   3  -6  -2  97.120   6.569
  -3  -6   2  91.425   6.682
   2   6  -2  425.12    8.20
  -2  -6   2  437.71   10.60
  -2   6   2  421.09   10.92
   2  -6  -2  434.81   11.03
   2  -6  -2  422.11   10.11
  -2  -6   2  402.08    8.03
  -1  -6   2 9162.59   26.68
   0   6  -2  698.82   11.10
   0  -6   2  716.71   12.08
   0   6   2  715.87   11.65
   0  -6  -2  750.30   11.76
   0  -6  -2  746.09   11.86
  -1   6  -2  395.26   10.11
   1  -6   2  381.36   10.42
   1   6   2  362.87    8.47
  -1  -6  -2  387.59    8.47
  -1  -6  -2  401.83   10.93
  -2   6  -2  18.884   8.956
   2  -6   2  23.872   9.067
   2   6   2  10.613   6.344
  -2  -6  -2  20.997   7.091
  -2  -6  -2  17.604  10.172
   3  -6   2  5.5217  6.2385
   3   6   2  12.710   9.510
  -3  -6  -2  4.8192  9.1280
   4  -6   2  20.192   8.365
   4   6   2  8.9007  9.5421
  -4  -6  -2  18.355   8.658
   5  -6   2  104.14    6.11
   5   6   2  113.90    8.33
  -5  -6  -2  110.14    8.23
   6  -6   2  18.369   5.750
   6   6   2  20.544   7.222
   6  -6   2  22.695   6.344
   7  -6   2  58.502   7.030
   7   6   2  41.014   7.845
   7  -6   2  44.414   4.684
   8  -6   2  -3.154   6.596
   8   6   2  5.6497  7.2316
   8  -6   2  6.2560  4.5139
  10  -7  -2  3.4846  7.1058
 -10  -7   2  -1.504   6.799
  10  -7  -2  4.3459  4.6556
  -9   7   2  17.143   6.939
   9  -7  -2  16.049   7.127
  -9  -7   2  21.864   6.702
   9  -7  -2  10.351   4.512
  -8   7   2  22.896   6.984
   8  -7  -2  21.464   7.296
   8  -7  -2  12.810   6.841
  -8  -7   2  19.430   6.805
  -7   7   2  25.007   6.970
   7  -7  -2  12.046   7.787
   7  -7  -2  13.292   5.181
  -7  -7   2  19.547   7.220
   6   7  -2   5.200  10.211
  -6   7   2  10.117   7.103
   6  -7  -2  15.959   8.416
  -6  -7   2   0.757  10.401
   6  -7  -2  2.9606  7.5227
  -6  -7   2  1.3088  7.3683
   5   7  -2  373.46   12.10
  -5   7   2  329.22    7.50
   5  -7  -2  385.53   10.35
  -5  -7   2  366.60   12.80
   5  -7  -2  365.29    6.88
  -5  -7   2  346.72    9.43
   4   7  -2  573.29   11.01
  -4   7   2  585.79    9.92
  -4  -7   2  587.49   13.27
   4  -7  -2  595.24   11.35
   4  -7  -2  531.10    8.12
  -4  -7   2  534.02    7.79
   3   7  -2  32.866   8.824
  -3   7   2  47.300   9.302
  -3  -7   2  29.663   9.462
   3  -7  -2  34.730  10.044
   3  -7  -2  42.202   8.855
  -3  -7   2  30.866   6.682
   2   7  -2  73.330   6.583
  -2  -7   2  61.545   9.444
  -2   7   2  70.617   6.898
   2  -7  -2  53.543   7.292
   2  -7  -2  63.873   8.576
  -2  -7   2  65.464   9.314
   1   7  -2  31.440   6.183
  -1  -7   2  21.317   6.788
  -1   7   2  27.347   9.642
   1  -7  -2  36.800   7.068
   1  -7  -2  24.579   8.131
   0   7  -2  205.13    9.55
   0  -7   2  192.00    9.85
   0   7   2  190.11   10.43
   0  -7  -2  199.56   10.58
   0  -7  -2  191.33    9.25
  -1   7  -2  29.654   6.380
   1  -7   2  44.940   9.284
   1   7   2  40.014   7.227
  -1  -7  -2  34.189   7.091
  -1  -7  -2  40.512   8.594
  -2   7  -2  561.71   10.52
   2  -7   2  537.62   10.37
   2   7   2  500.93    9.13
  -2  -7  -2  525.88   11.34
  -2  -7  -2  577.95   13.19
  -3   7  -2  896.72   10.75
   3  -7   2  857.68    9.05
   3   7   2  790.41   12.27
  -3  -7  -2  864.02   11.59
  -3  -7  -2  961.52   24.47
  -3  -7  -2  916.45   24.52
   4  -7   2  5.8173  8.0214
   4   7   2  8.7808  6.6078
  -4  -7  -2  2.1945  8.6018
   5  -7   2  468.65    8.69
   5   7   2  379.49    9.50
  -5  -7  -2  390.62    7.37
   6  -7   2  406.95    7.03
   6   7   2  404.81    9.30
   6  -7   2  405.75    7.99
   7  -7   2  22.602   5.050
   7   7   2  10.770   7.502
   7  -7   2  18.873   6.476
   8  -7   2  -3.344   4.881
   8   7   2  2.5157  7.0458
   8  -7   2  3.5531  4.2445
  -9   8   2  13.073   6.676
   9  -8  -2  27.971   7.336
  -9  -8   2  20.348   6.743
   9  -8  -2  20.741   4.699
  -8   8   2  53.027   5.287
   8  -8  -2  77.419   7.574
   8  -8  -2  67.869   7.039
  -8  -8   2  59.797   6.776
  -7   8   2  47.013   7.254
   7  -8  -2  44.860   7.730
  -7  -8   2  38.352  12.690
   7  -8  -2  38.174   5.027
  -7  -8   2  40.918   6.990
   6   8  -2  14.198   8.824
  -6   8   2  12.164   7.287
   6  -8  -2  10.898   7.963
  -6  -8   2  9.8376  7.3004
   6  -8  -2  31.810   6.988
  -6  -8   2  13.536   6.971
   5   8  -2   7.403  10.143
  -5   8   2  15.040   7.931
   5  -8  -2  9.9607  8.4795
  -5  -8   2  16.971   8.697
   5  -8  -2  23.305   7.923
  -5  -8   2  15.720   8.437
   4   8  -2  740.37   11.64
  -4   8   2  633.19    8.49
  -4  -8   2  660.77   11.59
   4  -8  -2  755.31   11.15
   4  -8  -2  674.85    8.11
  -4  -8   2  654.40    8.52
   3   8  -2  127.97    6.67
  -3   8   2  120.55    6.91
  -3  -8   2  150.68   10.00
   3  -8  -2  154.63   10.13
   3  -8  -2  143.00    6.57
  -3  -8   2  140.22    9.10
   2   8  -2  51.742   5.925
  -2  -8   2  62.301   9.714
  -2   8   2  65.684   9.445
   2  -8  -2  53.022   9.937
   2  -8  -2  47.626   8.558
  -2  -8   2  48.311   9.378
   1   8  -2  921.46    9.28
  -1  -8   2  909.08    9.95
  -1   8   2  900.81   11.75
   1  -8  -2  925.65    9.59
   1  -8  -2  947.33   11.46
   0   8  -2  6.6233  9.1272
   0  -8   2  12.385   6.756
   0   8   2  7.5713  6.8271
   0  -8  -2  16.122   9.806
   0  -8  -2  9.5900  8.4572
  -1   8  -2  4.5986  8.7424
   1  -8   2  23.612   6.475
   1   8   2  23.965   6.928
  -1  -8  -2  22.720   6.832
  -1  -8  -2  22.695  10.296
  -2   8  -2  77.446   8.646
   2  -8   2  81.269   8.862
   2   8   2  68.372   9.851
  -2  -8  -2  82.068   7.097
  -2  -8  -2  82.399   8.787
  -3   8  -2  18.983   5.836
   3  -8   2  17.829   8.490
   3   8   2  21.042   6.183
  -3  -8  -2  23.835   8.656
  -3  -8  -2  20.765  11.678
  -3  -8  -2  17.216  10.472
   4  -8   2  199.89    8.32
   4   8   2  156.34    8.93
  -4  -8  -2  168.89    8.59
   5  -8   2  232.51    5.89
   5   8   2  197.18    6.28
  -5  -8  -2  214.80    8.19
   6  -8   2  4.5505  7.1508
   6   8   2  1.6863  7.4159
  -6  -8  -2  3.0759  7.1575
   6  -8   2  10.973   6.794
   7  -8   2  5.7391  6.9746
   7   8   2  7.5816  7.0794
   7  -8   2  -6.430   4.545
   8  -8   2  23.770   4.883
   8   8   2  15.399   7.301
   8  -8   2  17.395   6.684
  -9   9   2  10.613   7.102
   9  -9  -2  6.7203  7.3678
   9  -9  -2  -6.045   6.470
  -9  -9   2  6.7363  6.4634
  -8   9   2  218.44    8.10
   8  -9  -2  192.42    6.57
   8  -9  -2  186.51    5.76
  -8  -9   2  210.29    7.56
   7   9  -2  68.800  10.544
  -7   9   2  57.184   5.242
   7  -9  -2  79.168   7.802
  -7  -9   2  59.177   9.408
   7  -9  -2  55.757   6.704
  -7  -9   2  60.236   7.075
   6   9  -2  18.798   9.221
  -6   9   2  18.481   7.250
   6  -9  -2  29.282   8.580
  -6  -9   2  15.598   9.143
   6  -9  -2  17.365   5.208
  -6  -9   2  15.174   6.960
   5   9  -2  97.089   8.126
  -5   9   2  92.585   7.995
   5  -9  -2  103.21    8.35
  -5  -9   2  103.32   10.10
   5  -9  -2  79.859   7.692
  -5  -9   2  84.052   5.656
   4   9  -2  638.89   10.39
  -4   9   2  651.21    9.74
  -4  -9   2  655.62   10.97
   4  -9  -2  648.78    8.31
   4  -9  -2  576.13    9.55
  -4  -9   2  594.34    9.93
   3   9  -2  58.186   8.140
  -3   9   2  53.469   6.212
  -3  -9   2  63.951   9.299
   3  -9  -2  57.443   9.758
   3  -9  -2  58.037   8.143
  -3  -9   2  61.028   8.486
   2   9  -2  176.87    6.71
  -2   9   2  185.27    6.80
  -2  -9   2  189.25    7.03
   2  -9  -2  184.50    7.16
   2  -9  -2  181.17    6.23
  -2  -9   2  173.61    9.43
   1   9  -2  472.89    7.57
  -1  -9   2  479.66    8.39
  -1   9   2  447.98    7.99
   1  -9  -2  489.14   10.61
   1  -9  -2  458.19    9.76
   0   9  -2  21.741   8.727
   0  -9   2  19.075   8.935
   0   9   2  14.423   6.228
   0  -9  -2  30.683   9.232
   0  -9  -2  21.128   5.982
  -1   9  -2  9.8073  7.8378
   1  -9   2  4.4777  8.3880
   1   9   2  7.4725  9.1694
  -1  -9  -2  17.749   9.038
  -1  -9  -2  6.0949  8.0418
  -2   9  -2  17.804   8.164
   2  -9   2  11.412   8.509
   2   9   2  29.611   8.959
  -2  -9  -2  24.934   8.979
  -2  -9  -2  15.243  10.250
  -3   9  -2  113.17    8.09
   3  -9   2  114.86    8.48
   3   9   2  92.352   6.038
  -3  -9  -2  104.88    5.97
  -3  -9  -2  129.77   11.22
  -3  -9  -2  108.88   10.35
  -4   9  -2  207.40    7.79
   4  -9   2  214.49    8.11
   4   9   2  185.93    8.67
  -4  -9  -2  206.77    8.24
   5  -9   2  935.04    8.87
   5   9   2  887.37   10.86
  -5  -9  -2 1024.03   10.88
   6  -9   2 1024.28    9.41
   6   9   2 1067.42   11.42
  -6  -9  -2 1045.38   11.47
   6  -9   2  964.97    8.73
   7  -9   2  13.165   7.056
   7   9   2  4.3522  7.0798
   7  -9   2  -1.749   6.211
  -8  10   2  69.670   5.220
   8 -10  -2  78.637   7.647
   8 -10  -2  68.202   6.673
  -8 -10   2  60.661   5.312
   7  10  -2  43.427   8.863
  -7  10   2  50.381   7.070
   7 -10  -2  43.529   5.183
  -7 -10   2  42.481   8.763
   7 -10  -2  43.609   5.074
  -7 -10   2  39.011   6.966
   6  10  -2  5.5108  7.1858
  -6  10   2  8.1761  4.8596
   6 -10  -2  -8.463   5.517
  -6 -10   2  3.4810  7.3618
   6 -10  -2 -0.9864  4.6901
  -6 -10   2  -2.674   6.666
   5  10  -2  2.3487  7.2154
  -5  10   2  -1.622   6.670
   5 -10  -2  4.6251  5.2915
  -5 -10   2  -4.918   7.588
   5 -10  -2  -3.572   6.844
  -5 -10   2  6.5945  4.9674
   4  10  -2  377.12    8.75
  -4  10   2  353.53    6.65
  -4 -10   2  333.38    8.89
   4 -10  -2  353.05    9.03
   4 -10  -2  345.70    8.43
  -4 -10   2  314.78    6.83
   3  10  -2  -1.072   8.354
  -3  10   2  2.4670  7.9503
  -3 -10   2  0.7016  8.6995
   3 -10  -2  8.3369  6.1828
   3 -10  -2  6.2920  7.4572
  -3 -10   2  -2.228   7.765
   2  10  -2  542.79    9.76
  -2  10   2  498.58    7.48
  -2 -10   2  538.73   10.25
   2 -10  -2  546.88    8.12
   2 -10  -2  510.31    7.59
  -2 -10   2  548.42    9.66
   1  10  -2 4291.53   16.99
  -1 -10   2 4301.94   17.35
  -1  10   2 4051.92   15.22
   1 -10  -2 4297.06   15.67
   1 -10  -2 4207.24   16.74
   0  10  -2  365.35    9.02
   0 -10   2  348.99    9.50
   0  10   2  340.32    7.46
   0 -10  -2  354.55   10.13
   0 -10  -2  365.48    9.00
  -1  10  -2  127.85    8.27
   1 -10   2  132.05    8.95
   1  10   2  116.80    8.86
  -1 -10  -2  125.09    9.29
  -1 -10  -2  130.39    8.09
  -2  10  -2  3.7867  7.7147
   2 -10   2  -6.299   7.987
   2  10   2  16.338   7.857
  -2 -10  -2  12.040   7.922
  -2 -10  -2  8.2480  7.7282
  -3  10  -2  7.3924  5.2010
   3 -10   2  -12.27    7.62
   3  10   2  12.899   7.609
  -3 -10  -2  12.346   5.336
  -3 -10  -2  4.7718  8.3630
  -3 -10  -2  10.708   8.682
  -4  10  -2  -5.220   4.886
   4 -10   2  1.3991  5.2241
   4  10   2  -8.303   7.650
  -4 -10  -2  4.7783  7.3098
  -4 -10  -2 -0.0692  9.5954
  -4 -10  -2  1.1687  9.6513
   5 -10   2  91.653   7.095
   5  10   2  83.350   5.555
  -5 -10  -2  90.819   5.517
   6 -10   2  20.692   7.221
   6  10   2  17.636   7.056
  -6 -10  -2  25.415   7.122
   6 -10   2  19.336   6.569
   7 -10   2  21.639   7.094
   7  10   2  26.914   7.182
  -7 -10  -2  29.816   6.982
   7 -10   2  22.259   6.493
  -8  11   2  7.7035  6.5545
   8 -11  -2  9.5197  6.8491
  -8 -11   2   5.578  10.529
   8 -11  -2  -4.053   6.687
  -8 -11   2  0.8148  4.6751
   7  11  -2  10.310   8.477
  -7  11   2  6.7441  4.8930
   7 -11  -2  13.591   5.153
  -7 -11   2  7.0942  6.7845
   7 -11  -2  18.611   6.519
  -7 -11   2  5.7085  6.6261
   6  11  -2  8.5492  8.5789
  -6  11   2  0.5607  6.8682
   6 -11  -2  -5.537   5.368
  -6 -11   2  0.7612  7.0164
   6 -11  -2  1.6044  4.6778
  -6 -11   2  0.7684  6.6368
   5  11  -2  70.596   7.886
  -5  11   2  80.577   7.486
   5 -11  -2  90.860   7.770
  -5 -11   2  63.551   8.092
   5 -11  -2  63.280   5.119
  -5 -11   2  52.879   7.082
   4  11  -2  31.004   7.444
  -4  11   2  47.715   7.212
  -4 -11   2  46.017   7.993
   4 -11  -2  37.023   7.803
   4 -11  -2  39.240   4.904
  -4 -11   2  53.618   7.256
   3  11  -2  3.4527  7.2657
  -3  11   2  -2.907   7.343
  -3 -11   2  12.181   7.837
   3 -11  -2  9.2170  7.9103
   3 -11  -2  16.843   4.922
  -3 -11   2  5.4943  7.3889
   2  11  -2  472.26    8.99
  -2  11   2  452.23    9.18
  -2 -11   2  480.29    9.07
   2 -11  -2  492.92    9.54
   2 -11  -2  445.08    8.65
  -2 -11   2  436.59    9.04
   1  11  -2  445.78    7.04
  -1  11   2  420.85    7.09
  -1 -11   2  441.48    7.34
   1 -11  -2  435.36    7.48
   1 -11  -2  435.47    8.95
   0  11  -2  40.025   5.459
   0 -11   2  42.848   5.984
   0  11   2  26.342   8.260
   0 -11  -2  35.707   8.889
   0 -11  -2  59.458   7.906
  -1  11  -2  10.072   5.243
   1 -11   2  12.163   5.763
   1  11   2  10.655   5.506
  -1 -11  -2  17.189   8.054
  -1 -11  -2  6.6917  7.2494
  -2  11  -2  7.7382  5.2664
   2 -11   2  12.949   5.343
   2  11   2  12.954   7.593
  -2 -11  -2  10.551   7.713
  -2 -11  -2  3.9148  7.1036
  -3  11  -2  -6.771   7.204
   3 -11   2  -8.855   7.503
   3  11   2  9.6964  7.9812
  -3 -11  -2  13.765   8.178
  -3 -11  -2  0.2657  6.9872
  -3 -11  -2  4.3125  8.8149
  -4  11  -2  9.7758  4.8828
   4 -11   2  24.056   7.314
   4  11   2  29.720   7.665
  -4 -11  -2  3.1616  7.4327
  -4 -11  -2  13.395   8.318
  -4 -11  -2  12.328   9.684
   5 -11   2  163.51    7.60
   5  11   2  161.09    7.79
  -5 -11  -2  148.71    5.92
   6 -11   2  181.05    7.95
   6  11   2  143.66    8.11
  -6 -11  -2  181.32    6.32
   6 -11   2  153.11    7.42
   7 -11   2  5.6871  6.8126
   7  11   2  2.0209  6.9401
  -7 -11  -2  5.7253  6.9716
   7 -11   2  4.6102  6.4714
   7  12  -2  6.4135  6.7387
  -7  12   2  -6.018   6.838
   7 -12  -2  10.714   5.035
  -7 -12   2  -2.441   8.408
   7 -12  -2  1.1485  6.5145
  -7 -12   2  4.1575  4.9099
   6  12  -2  -3.069   8.622
  -6  12   2  2.4614  6.8840
   6 -12  -2  3.2949  5.1805
  -6 -12   2 -0.3418  7.3156
   6 -12  -2  7.4682  6.6277
  -6 -12   2  2.4841  4.6805
   5  12  -2  -9.629   7.184
  -5  12   2  -1.931   6.792
   5 -12  -2  13.841   7.612
  -5 -12   2  5.9149  7.4922
   5 -12  -2  3.5506  6.6174
  -5 -12   2  -2.835   6.739
   4  12  -2  17.348   7.029
  -4  12   2  21.581   7.070
  -4 -12   2  17.342   7.374
   4 -12  -2  18.459   5.273
   4 -12  -2  19.236   6.619
  -4 -12   2  12.467   5.207
   3  12  -2  169.29    7.82
  -3  12   2  168.59    7.52
  -3 -12   2  181.69    8.10
   3 -12  -2  161.20    6.06
   3 -12  -2  146.58    5.91
  -3 -12   2  163.15    8.21
   2  12  -2  115.20    7.79
  -2  12   2  97.655   5.368
  -2 -12   2  110.32    8.28
   2 -12  -2  105.09    6.00
   2 -12  -2  97.250   7.547
  -2 -12   2  99.661   7.903
   1  12  -2  555.64    7.64
  -1  12   2  527.52    7.21
  -1 -12   2  528.85    7.88
   1 -12  -2  564.27    9.32
   1 -12  -2  557.38    8.84
   0  12  -2  -9.770   5.041
   0  12   2  4.0833  7.2204
   0 -12   2  9.8060  7.6246
   0 -12  -2  3.8505  7.7607
   0 -12  -2  9.2963  5.0974
  -1  12  -2  16.801   7.021
   1 -12   2  27.161   7.374
   1  12   2  11.835   7.260
  -1 -12  -2  15.821   7.543
  -1 -12  -2  4.9428  7.0374
  -2  12  -2  1.5320  7.0252
   2 -12   2  6.2784  7.3988
   2  12   2  -1.361   6.904
  -2 -12  -2  9.7472  7.4712
  -2 -12  -2  4.0344  7.0087
  -3  12  -2  97.505   7.289
   3 -12   2  95.638   5.543
   3  12   2  94.452   7.531
  -3 -12  -2  90.631   8.008
  -3 -12  -2  93.049   7.533
  -3 -12  -2  96.756   7.677
  -4  12  -2  36.226   6.794
   4 -12   2  44.685   7.582
   4  12   2  33.690   7.005
  -4 -12  -2  49.826   7.055
  -4 -12  -2  55.364   8.804
  -4 -12  -2  39.797   8.716
  -5  12  -2  197.20    5.73
   5 -12   2  208.30    7.61
   5  12   2  235.36    8.34
  -5 -12  -2  257.62    8.41
   6 -12   2  9.6040  7.0656
   6  12   2  1.5806  5.0479
  -6 -12  -2  8.2568  6.8514
   6 -12   2  2.8495  4.6698
   7  13  -2  22.654   6.980
  -7  13   2  25.372   7.072
   7 -13  -2  30.123   7.420
  -7 -13   2  25.983   7.068
   7 -13  -2  10.537   6.677
  -7 -13   2  28.848   6.870
   6  13  -2  5.8851  6.9730
  -6  13   2  6.0494  4.7295
   6 -13  -2  -1.856   7.136
  -6 -13   2  9.5666  7.3289
   6 -13  -2  6.7038  4.6173
  -6 -13   2  3.4015  4.6758
   5  13  -2  46.282   7.336
  -5  13   2  48.958   5.009
   5 -13  -2  50.884   5.373
  -5 -13   2  59.908   7.314
   5 -13  -2  34.931   4.924
  -5 -13   2  42.573   7.076
   4  13  -2  497.52    9.01
  -4  13   2  454.43    6.60
  -4 -13   2  485.38    7.72
   4 -13  -2  476.98    7.17
   4 -13  -2  460.03    8.60
  -4 -13   2  462.93    8.44
   3  13  -2  36.179   7.012
  -3  13   2  26.653   7.153
  -3 -13   2  29.646   7.664
   3 -13  -2  39.495   5.638
   3 -13  -2  31.435   4.904
  -3 -13   2  22.514   7.205
   2  13  -2  129.78    5.72
  -2  13   2  133.96    7.53
  -2 -13   2  152.42    7.85
   2 -13  -2  168.68    8.19
   2 -13  -2  148.79    7.72
  -2 -13   2  152.64    7.38
   1  13  -2  22.086   6.844
  -1  13   2  34.891   7.259
  -1 -13   2  29.684   5.306
   1 -13  -2  24.469   5.624
   1 -13  -2  46.340   6.697
   0  13  -2  1.7389  6.8854
   0  13   2  -10.86    7.12
   0 -13   2  1.0289  7.7064
   0 -13  -2  -4.779   7.735
   0 -13  -2  5.0029  6.6836
  -1  13  -2  -3.321   6.963
   1  13   2  2.0602  4.7972
   1 -13   2  8.1550  7.2770
  -1 -13  -2  -10.08    7.82
  -1 -13  -2  16.397   7.043
  -2  13  -2  24.820   6.917
   2 -13   2  8.9977  7.3939
   2  13   2  20.089   7.226
  -2 -13  -2  16.161   7.308
  -2 -13  -2  25.876   6.788
  -3  13  -2  7.7751  6.7479
   3 -13   2  20.424   7.201
   3  13   2  12.975   7.058
  -3 -13  -2  10.995   5.290
  -3 -13  -2  20.346   8.355
  -3 -13  -2  15.588   6.862
  -4  13  -2  9.4844  4.7422
   4 -13   2  14.521   7.175
   4  13   2  29.693   6.880
  -4 -13  -2  11.927   6.883
  -4 -13  -2  13.841   8.097
  -4 -13  -2  16.851   6.773
  -5  13  -2  395.50    8.24
   5 -13   2  378.91    8.27
   5  13   2  342.66    9.25
  -5 -13  -2  361.15    9.04
   6  14  -2  6.0475  6.8875
  -6  14   2  4.1665  4.4363
   6 -14  -2  14.300   6.589
  -6 -14   2  4.2226  7.1257
   6 -14  -2 -0.4251  4.7046
  -6 -14   2  8.9832  6.5507
   5  14  -2  10.644   4.920
  -5  14   2  8.6938  4.6567
   5 -14  -2  8.1586  4.8852
  -5 -14   2  14.012   7.114
   5 -14  -2  8.4668  6.4444
  -5 -14   2  15.663   4.929
   4  14  -2  216.87    6.36
  -4  14   2  238.39    7.66
  -4 -14   2  252.75    8.51
   4 -14  -2  238.38    8.03
   4 -14  -2  219.45    7.66
  -4 -14   2  214.15    7.90
   3  14  -2  52.602   5.189
  -3  14   2  39.004   6.884
  -3 -14   2  46.517   5.601
   3 -14  -2  45.873   5.528
   3 -14  -2  51.435   4.916
  -3 -14   2  48.614   7.035
   2  14  -2  280.85    7.81
  -2  14   2  271.07    7.68
  -2 -14   2  281.79    8.50
   2 -14  -2  287.78    8.14
   2 -14  -2  235.82    6.07
  -2 -14   2  237.78    6.11
   1  14  -2  877.01    8.53
  -1  14   2  768.67    8.03
  -1 -14   2  840.25    8.83
   1 -14  -2  907.26    9.91
   1 -14  -2  912.13    9.77
   0  14  -2  59.051   7.019
   0  14   2  52.554   6.995
   0 -14   2  53.873   7.405
   0 -14  -2  53.480   7.529
   0 -14  -2  65.377   6.864
  -1  14  -2  -2.835   4.674
   1  14   2  -4.599   4.788
   1 -14   2  13.097   7.269
  -1 -14  -2  21.434   7.105
  -1 -14  -2  10.011   6.844
  -2  14  -2  7.2826  6.4980
   2  14   2  4.0473  5.0218
   2 -14   2  15.620   7.014
  -2 -14  -2  15.110   7.312
  -2 -14  -2  9.9109  6.7154
  -3  14  -2  27.870   6.922
   3  14   2  33.621   7.102
   3 -14   2  19.041   7.347
  -3 -14  -2  13.668   5.165
  -3 -14  -2  25.614   8.216
  -3 -14  -2  20.818   6.943
  -4  14  -2  6.7693  6.7592
   4  14   2  7.0315  4.6513
   4 -14   2  4.1281  7.2016
  -4 -14  -2  3.8278  4.7921
  -4 -14  -2  5.0756  6.8565
  -4 -14  -2  5.1896  6.7975
   5  15  -2  -5.848   4.639
  -5  15   2  11.767   6.523
   5 -15  -2  11.063   7.313
  -5 -15   2  0.5810  6.8741
   5 -15  -2  23.337   6.592
  -5 -15   2  2.0781  4.8425
   4  15  -2  6.5322  4.6332
  -4  15   2  7.8215  6.8825
  -4 -15   2  5.8422  7.5483
   4 -15  -2  19.117   7.346
   4 -15  -2  2.6384  4.5881
  -4 -15   2  -3.277   6.906
   3  15  -2  5.2840  4.5064
  -3  15   2  7.0921  6.6925
  -3 -15   2  5.4558  5.0968
   3 -15  -2  -5.718   7.404
   3 -15  -2  8.0394  6.6882
  -3 -15   2  7.8805  6.5545
   2  15  -2  307.78    8.12
  -2  15   2  245.64    6.25
  -2 -15   2  277.31    8.64
   2 -15  -2  314.70    8.23
   2 -15  -2  232.86    8.01
  -2 -15   2  279.51    7.62
   1  15  -2  284.98    7.80
  -1  15   2  245.49    7.82
  -1 -15   2  306.98    8.00
   1 -15  -2  308.27    8.23
   1 -15  -2  273.39    8.22
   0  15  -2  4.7343  6.5297
   0  15   2  7.6036  4.9528
   0 -15   2  6.8348  5.0531
   0 -15  -2  10.519   5.190
   0 -15  -2  6.5881  6.6273
  -1  15  -2  2.6712  6.5273
   1  15   2  8.8624  5.0187
   1 -15   2  12.659   6.858
  -1 -15  -2  3.7080  5.0898
  -1 -15  -2  3.8178  6.3695
  -2  15  -2  10.882   4.662
   2  15   2  3.1336  4.7352
   2 -15   2  4.0168  7.1074
  -2 -15  -2  8.7939  7.0490
  -2 -15  -2  2.3528  6.5958
  -3  15  -2  63.290   7.126
   3  15   2  46.165   5.216
   3 -15   2  50.577   5.359
  -3 -15  -2  55.042   7.560
  -3 -15  -2  84.921   7.385
  -3 -15  -2  64.753   7.265
   3  16  -2  43.162   5.299
  -3  16   2  32.803   6.810
  -3 -16   2  53.288   7.574
   3 -16  -2  60.486   7.633
   3 -16  -2  63.935   7.143
  -3 -16   2  24.208   7.080
   2  16  -2  50.072   7.428
  -2  16   2  50.983   5.091
  -2 -16   2  57.029   7.705
   2 -16  -2  58.538   7.496
   2 -16  -2  83.753   7.030
  -2 -16   2  71.806   7.289
   1  16  -2  111.40    7.19
  -1  16   2  103.29    5.62
  -1 -16   2  105.08    6.03
   1 -16  -2  130.65    7.60
   1 -16  -2  98.430   5.737
   0  16  -2 -0.2004  4.3085
   0  16   2 -0.2990  6.4582
   0 -16   2  13.141   7.018
   0 -16  -2  -2.710   7.094
   0 -16  -2  1.5288  6.5464
  -1  16  -2  2.5881  4.8050
   1  16   2  1.7029  6.6224
   1 -16   2  10.876   4.679
  -1 -16  -2  9.5856  6.9207
  -1 -16  -2  4.0586  4.6876
  -2  16  -2  13.250   6.655
   2  16   2  9.0433  4.8151
   2 -16   2  29.014   7.050
  -2 -16  -2  5.6041  5.0487
  -2 -16  -2  16.971   6.859
 -10   0   3  -8.096   4.545
  10   0  -3  5.8208  6.7110
  -9   0   3  5.7835  4.4451
   9   0  -3  4.4286  6.9760
  -8   0   3  3.5123  5.3907
   8   0  -3  6.3464  6.7485
  -7   0   3  4.5672  5.2043
   7   0  -3  7.5815  7.9056
  -6   0   3   3.612  15.768
  -6   0   3  -6.184   8.285
   6   0  -3  12.091   8.925
  -5   0   3   5.682  10.848
  -5   0   3  -2.121   6.324
   5   0  -3  2.6551  6.5591
  -4   0   3  -1.569   9.690
   4   0  -3  3.0641  9.7873
  -4   0   3  13.753   8.900
   4   0  -3  -4.976   6.254
  -3   0   3 -0.0880  9.6722
   3   0  -3  4.9189  9.7188
  -3   0   3  -7.619   6.488
   3   0  -3  -15.26    9.41
  -2   0   3  -1.981  10.690
  -2   0   3  -2.162  10.091
   2   0  -3   8.186  10.211
  -1   0   3   1.222  10.573
  -1   0   3  -1.588  10.177
   1   0  -3   0.136  10.501
   0   0   3  2.8783  7.6063
   0   0   3   2.180  10.194
   0   0  -3   0.019  10.280
   1   0   3  -1.360   9.785
   1   0   3  13.706   9.342
   2   0   3  6.7714  6.9007
   2   0   3   2.680  11.301
   3   0   3  -2.330   9.858
   3   0   3  3.6790  8.7231
   4   0   3  4.5128  9.2946
   5   0   3  4.8499  8.2757
   5   0   3  1.1277  7.6701
   6   0   3  6.2799  6.8049
   6   0   3  -5.213   5.422
   6   0   3  5.2939  8.9800
   7   0   3  7.6324  6.4065
   7   0   3  8.6604  5.1148
   7   0   3  5.1872  8.5697
   8   0   3  9.9737  6.3630
   8   0   3  10.284   6.717
   8   0   3  6.4917  8.3324
 -10   1   3  19.175   5.003
 -10  -1   3  25.475   4.662
  10  -1  -3  17.141   6.763
  10   1  -3  16.701   7.107
  -9   1   3  46.098   6.996
  -9  -1   3  47.255   6.829
   9  -1  -3  34.195   5.334
   9   1  -3  45.382   7.253
  -8   1   3  280.37    6.30
  -8  -1   3  268.43    6.41
   8  -1  -3  259.06    8.41
   8   1  -3  269.29    8.39
   7  -1  -3  49.466  15.092
  -7   1   3  61.991   7.693
  -7  -1   3  44.948   7.612
   7  -1  -3  35.617   5.890
   7   1  -3  41.288   5.637
  -6   1   3  186.54   11.46
   6  -1  -3  199.28   12.57
  -6   1   3  231.94    8.63
  -6  -1   3  212.26    9.05
   6  -1  -3  181.77    6.56
   6   1  -3  180.94    7.17
  -5   1   3  157.04   11.95
  -5  -1   3  151.01   15.30
   5  -1  -3  158.18   10.34
  -5   1   3  171.48    7.06
  -5  -1   3  159.15    9.52
   5  -1  -3  165.44    6.89
   5   1  -3  142.40    7.15
  -4   1   3  28.892   9.657
  -4  -1   3  26.673  11.710
   4  -1  -3  44.166   9.809
  -4   1   3  28.194   6.337
  -4  -1   3  31.873   6.451
   4  -1  -3  30.702   9.069
   4   1  -3  30.159   9.255
  -3   1   3  154.79   10.46
  -3  -1   3  171.92   12.49
   3  -1  -3  169.02   10.36
  -3   1   3  155.57    7.04
  -3  -1   3  155.86    9.76
   3  -1  -3  142.14    7.30
   3   1  -3  155.50    7.36
  -2   1   3 3363.23   19.39
  -2  -1   3 3251.86   18.60
   2  -1  -3 3420.92   19.90
  -2   1   3 3485.50   18.44
  -2  -1   3 3155.48   15.89
   2  -1  -3 3006.80   16.19
   2   1  -3 3404.02   18.30
  -1   1   3 2172.40   16.43
  -1  -1   3 2225.26   16.66
   1  -1  -3 2171.70   16.53
  -1   1   3 2250.78   16.89
  -1  -1   3 2177.12   16.31
   1  -1  -3 2205.29   16.88
   1   1  -3 1869.74   13.52
   0   1   3  7.6658  7.5080
   0  -1   3  13.358  10.500
   0  -1  -3   4.265  10.727
   0   1   3  12.520   9.483
   0  -1   3  12.753  10.300
   0  -1  -3   9.670  10.143
   1   1   3 1165.36   10.81
   1  -1   3 1157.98   10.89
   1   1   3 1107.70   14.88
   1  -1   3 1030.48   13.06
   2   1   3  709.78   11.95
   2  -1   3  677.30    9.60
   2   1   3  741.63   15.46
   2  -1   3  691.11   12.19
   3   1   3  551.54    9.00
   3  -1   3  581.25   11.53
   3   1   3  595.23   14.54
   4   1   3  120.01    9.34
   4  -1   3  116.20    9.60
   4   1   3  123.73   10.97
   4   1   3  130.08   13.54
   5  -1   3 1206.38   11.04
   5   1   3 1315.95   11.72
   5  -1   3 1317.20   11.54
   5  -1   3 1403.33   15.10
   5   1   3 1473.62   20.37
   5   1   3 1328.44   19.36
   6  -1   3  8.2553  5.2787
   6   1   3  12.738   6.950
   6  -1   3  10.039   8.015
   6  -1   3  1.7306  7.2625
   6   1   3   8.602  10.641
   6   1   3   9.555  10.551
   7   1   3  -6.781   6.662
   7  -1   3 -0.2772  6.4554
   7   1   3  12.827   6.840
   7  -1   3  6.7861  5.2040
   7  -1   3  1.4000  6.6674
   7   1   3   0.248  10.247
   7   1   3   6.527  10.186
   8   1   3  4.2260  4.4131
   8  -1   3  10.847   6.480
   8   1   3  -3.640   7.033
   8  -1   3 -0.9726  6.7883
   8  -1   3  1.4756  8.3320
   8   1   3   0.317  14.179
   8   1   3   3.118  14.154
 -10   2   3 -0.3413  4.5635
 -10  -2   3  6.8975  4.8683
  10  -2  -3  1.3569  6.8334
  10   2  -3  1.4784  6.8043
  -9   2   3  89.744   7.178
  -9  -2   3  79.838   7.207
   9  -2  -3  90.567   7.450
   9   2  -3  94.319   7.568
   8  -2  -3  71.511  12.052
  -8   2   3  61.620   6.936
  -8  -2   3  70.898   7.296
   8  -2  -3  60.045   5.180
   8   2  -3  62.804   7.799
  -7   2   3  22.405   9.145
   7  -2  -3  17.073  10.281
  -7   2   3  30.256   7.674
  -7  -2   3  14.541   7.554
   7  -2  -3  25.176   7.836
   7   2  -3  10.531   7.970
  -6   2   3  96.821  10.666
   6  -2  -3  93.058  11.939
  -6   2   3  96.579   8.263
  -6  -2   3  97.622   8.636
   6  -2  -3  86.434   8.573
   6   2  -3  87.337   6.586
  -5  -2   3  348.18   20.70
  -5   2   3  376.45   13.09
  -5  -2   3  345.96   21.60
   5  -2  -3  415.31   13.93
  -5   2   3  413.52    9.87
  -5  -2   3  384.97    7.66
   5  -2  -3  338.26    8.02
   5   2  -3  357.95   10.39
  -4  -2   3  26.058   9.180
  -4   2   3  19.993   9.404
  -4  -2   3  28.954  11.855
   4  -2  -3  31.604   9.862
  -4   2   3  43.476   8.853
   4  -2  -3  33.472   9.027
  -4  -2   3  30.700   9.126
   4   2  -3  29.548   9.393
  -3   2   3  283.18    8.52
   3  -2  -3  343.34   10.87
  -3  -2   3  336.86   11.35
  -3   2   3  319.40    7.68
   3  -2  -3  325.19    7.84
  -3  -2   3  324.20    7.64
   3   2  -3  340.87   10.41
  -1   2   3 3924.10   19.19
   1  -2  -3 3924.07   17.94
  -1   2   3 3995.28   19.79
   1  -2  -3 4047.82   20.84
  -1  -2   3 4025.23   18.93
   1   2  -3 3834.17   19.09
   0   2   3  931.10   12.50
   0  -2  -3  832.33   12.54
   0   2   3  891.73   13.45
   0  -2  -3  757.14   12.95
   0  -2   3  900.69   13.24
   1   2   3  98.674   7.276
  -1  -2  -3  92.300   7.102
   1   2   3  96.398  10.505
   1  -2   3  92.035   6.849
  -1  -2  -3  83.808   9.345
   2   2   3 1134.27   13.04
   2   2   3 1160.72   21.40
   3   2   3  467.26    8.91
   3   2   3  469.65   21.08
   3   2   3  501.05   22.17
   4  -2   3  97.146   8.400
   4   2   3  104.15    9.04
   4  -2   3  98.812   6.651
   5  -2   3  858.51    9.93
   5   2   3  874.82   10.52
   5  -2   3  897.62   10.43
   5  -2   3  858.60   11.28
   6  -2   3  204.56    8.08
   6   2   3  190.22    8.35
   6  -2   3  191.33    7.92
   6  -2   3  215.46    9.62
   7  -2   3  12.454   6.653
   7   2   3  16.091   7.105
   7  -2   3  1.5050  6.8573
   7  -2   3  6.3305  6.5445
   8   2   3  169.93    7.39
   8  -2   3  202.51    7.57
   8   2   3  180.01    8.10
   8  -2   3  168.15    8.15
   8  -2   3  132.35    8.62
 -10  -3   3  18.237   6.739
  10  -3  -3  7.6039  6.5803
  10   3  -3  10.641   4.924
   9  -3  -3  31.835  10.800
  -9   3   3  28.264   5.067
  -9  -3   3  28.449   4.901
   9  -3  -3  22.282   7.255
   9   3  -3  36.632   7.328
  -8   3   3  330.80   10.79
   8  -3  -3  353.68   11.84
  -8   3   3  323.49    7.74
  -8  -3   3  326.29    8.73
   8  -3  -3  328.98    7.80
   8   3  -3  311.38    6.87
  -7   3   3  22.534   9.689
   7  -3  -3  21.126   8.437
  -7   3   3  11.919   5.161
  -7  -3   3  17.892   5.244
   7  -3  -3  9.8224  7.7169
   7   3  -3  19.428   5.284
  -6   3   3  79.585  10.611
   6  -3  -3  84.670  10.006
  -6   3   3  65.632   8.190
  -6  -3   3  69.103   6.455
   6  -3  -3  74.481   6.248
   6   3  -3  72.306   6.505
  -5  -3   3  406.03   21.98
  -5   3   3  441.33   10.93
  -5  -3   3  408.60   21.85
   5  -3  -3  446.46   11.69
  -5   3   3  452.52   10.24
   5  -3  -3  397.75    8.25
  -5  -3   3  445.24    8.00
   5   3  -3  398.00    8.36
  -4  -3   3  966.32   14.64
  -4   3   3  989.48   12.98
   4  -3  -3 1093.63   13.58
  -4  -3   3 1031.13   15.59
  -4   3   3 1097.10   11.96
   4  -3  -3  995.78   10.19
  -4  -3   3 1008.63   10.10
   4   3  -3 1076.52   12.24
  -3  -3   3  415.81   11.07
  -3   3   3  353.39    8.19
   3  -3  -3  420.77   10.69
  -3   3   3  432.42   10.11
   3  -3  -3  397.20    8.17
  -3  -3   3  398.45    7.91
   3   3  -3  424.83   10.63
  -2  -3   3  629.36   11.73
  -2   3   3  659.14   12.42
   2  -3  -3  607.63    9.98
  -2   3   3  683.81   11.81
   2  -3  -3  658.61   12.05
  -2  -3   3  662.82   11.21
   2   3  -3  674.10   11.46
  -1  -3   3 1408.21   14.41
  -1   3   3 1496.38   14.26
   1  -3  -3 1502.68   14.55
  -1   3   3 1479.00   14.25
   1  -3  -3 1520.82   14.37
  -1  -3   3 1488.82   13.82
   0  -3   3  22.989   7.254
   0   3   3  10.049   9.980
   0  -3  -3  25.040   9.775
   0   3   3  15.152   9.002
   0  -3  -3  21.878  10.998
   0  -3   3  18.222   6.767
   1  -3   3  558.07    8.58
   1   3   3  595.99   11.19
  -1  -3  -3  595.93   11.15
   1   3   3  571.27   13.66
  -1  -3  -3  547.98   14.98
   1  -3   3  519.02    8.52
   2  -3   3  6.5512  8.9389
   2   3   3  16.635   6.964
  -2  -3  -3  3.6874  9.6030
   2   3   3   3.640  14.783
   3  -3   3  196.28    9.23
   3   3   3  195.01    7.76
   4  -3   3  5.7179  8.1570
   4   3   3 -0.3860  9.0765
   5  -3   3  913.07   10.09
   5   3   3  876.55   10.57
   6  -3   3  15.012   5.445
   6   3   3  9.2706  5.5802
   6  -3   3  13.338   7.939
   6  -3   3  13.692   6.822
   7  -3   3  -3.157   6.532
   7   3   3  6.2928  6.8164
   7  -3   3  1.9259  5.1690
   7  -3   3  -3.851   6.580
   8   3   3  3.3497  6.3949
   8  -3   3  5.6422  4.6523
   8   3   3  5.3250  5.2658
   8  -3   3  6.2318  4.7187
   8  -3   3  1.6346  6.6940
  10  -4  -3   2.771  10.414
 -10  -4   3  12.069   6.941
  10  -4  -3  10.670   6.279
  10   4  -3  11.517   6.899
   9  -4  -3  114.21    9.84
  -9  -4   3  121.69    7.08
   9  -4  -3  115.06    6.98
   9   4  -3  115.92    7.64
  -8   4   3  32.962   8.696
   8  -4  -3  22.497   8.177
  -8   4   3  31.060   6.822
  -8  -4   3  26.486   4.770
   8  -4  -3  30.614   4.746
   8   4  -3  48.760   7.198
  -7   4   3  4.4363  7.5077
   7  -4  -3  19.079   8.368
  -7   4   3  6.7534  7.1253
  -7  -4   3  4.9813  5.0593
   7  -4  -3  -13.37    7.37
   7   4  -3  9.2802  7.5769
  -6   4   3  -3.142   7.896
   6  -4  -3 -0.0590  9.3206
  -6   4   3  4.0277  7.9771
   6  -4  -3  9.4710  5.9941
  -6  -4   3  5.1622  5.6199
   6   4  -3  3.6961  6.1211
  -5   4   3  608.42   11.39
  -5  -4   3  556.96   18.72
   5  -4  -3  581.05   11.70
  -5  -4   3  578.69   18.16
  -5   4   3  600.35    8.14
   5  -4  -3  575.35   10.60
  -5  -4   3  567.54    8.79
   5   4  -3  544.95   11.41
  -4  -4   3  164.60   11.98
  -4   4   3  150.26    9.85
   4  -4  -3  145.88   10.30
  -4   4   3  147.75    6.89
   4  -4  -3  146.93    6.87
  -4  -4   3  145.90    6.96
   4   4  -3  145.50    7.63
  -3  -4   3  266.90   10.31
  -3   4   3  302.58   10.56
   3  -4  -3  283.33   10.54
  -3   4   3  293.79    7.63
   3  -4  -3  306.64    9.94
  -3  -4   3  314.16   10.03
   3   4  -3  284.24   10.05
  -2  -4   3  0.6682  8.9805
  -2   4   3  -6.600   9.722
   2  -4  -3  1.2523  9.6341
  -2   4   3  -1.514   9.164
   2  -4  -3 -0.4633  6.5255
  -2  -4   3 -0.8169  6.5929
  -1  -4   3  11.188   9.399
  -1   4   3  15.652   6.916
   1  -4  -3  10.782   9.737
  -1   4   3  16.707   8.668
   1  -4  -3  13.424   8.976
  -1  -4   3  22.897   9.222
   0  -4   3  -4.086   6.528
   0   4   3  -4.391   7.029
   0  -4  -3  12.582   9.321
   0   4   3  8.2859  8.7271
   0  -4  -3  2.8462  8.9325
   0  -4   3  6.8387  9.4079
   1  -4   3  21.859   6.447
   1   4   3  34.229   7.175
  -1  -4  -3  28.691   9.767
   1   4   3  18.169   9.128
  -1  -4  -3  26.696  11.587
   2  -4   3 2215.32   14.73
   2   4   3 2153.22   13.67
  -2  -4  -3 2152.09   13.55
   3  -4   3  324.01    9.24
   3   4   3  293.95   10.87
  -3  -4  -3  315.13   10.27
   4  -4   3  50.948   7.984
   4   4   3  35.498   6.584
   5  -4   3  22.293   5.346
   5   4   3  30.506   7.859
   6  -4   3  9.0393  5.1525
   6   4   3  10.976   8.042
   6  -4   3  -6.571   6.369
   7  -4   3  16.794   6.668
   7   4   3  17.763   7.184
   7  -4   3  -2.607   5.065
   7  -4   3  1.6001  6.6701
   8  -4   3  -5.737   6.341
   8   4   3 -0.8668  7.1609
   8  -4   3  8.9677  7.2738
   8  -4   3  -1.627   6.315
  10  -5  -3  7.2327  8.8270
 -10  -5   3  5.0089  6.6947
  10  -5  -3  5.3170  6.6973
  10   5  -3  10.785   6.923
  -9   5   3  25.439   8.290
   9  -5  -3  33.739   9.376
  -9  -5   3  32.039   6.893
   9  -5  -3  31.983   6.689
   9   5  -3  26.897   5.311
  -8   5   3  115.90    7.59
   8  -5  -3  107.24    8.38
  -8  -5   3  95.637   7.256
   8  -5  -3  104.27    5.50
   8   5  -3  105.78    8.05
  -7   5   3  17.931   7.277
   7  -5  -3  9.7494  7.8152
  -7   5   3  15.111   7.140
   7  -5  -3  7.4093  7.1457
  -7  -5   3  21.123   6.940
   7   5  -3  18.015   8.080
  -6   5   3  97.083   8.419
   6  -5  -3  93.379   8.946
  -6   5   3  96.777   5.825
   6  -5  -3  100.18    8.46
  -6  -5   3  96.095   5.935
   6   5  -3  94.708   6.271
  -5   5   3  861.98   11.28
  -5  -5   3  772.97   15.73
   5  -5  -3  889.87   12.17
  -5   5   3  799.99   10.47
   5  -5  -3  762.49   10.78
  -5  -5   3  779.46    9.01
   5   5  -3  777.86   11.58
  -4  -5   3 1111.77   15.60
  -4   5   3  962.44    9.63
   4  -5  -3 1101.01   12.19
  -4   5   3 1022.94    9.67
   4  -5  -3 1041.58   11.90
  -4  -5   3 1050.90    9.72
   4   5  -3 1037.72   12.22
  -3  -5   3  2.5862  8.8741
  -3   5   3  3.1534  8.9460
   3  -5  -3  3.3072  9.2404
  -3   5   3 -0.3137  8.7541
   3  -5  -3  6.9659  8.6264
  -3  -5   3  4.3550  8.9696
  -2  -5   3 2097.99   15.66
  -2   5   3 2232.53   12.98
   2  -5  -3 2328.39   15.14
  -2   5   3 2307.86   14.87
   2  -5  -3 2414.72   15.30
  -2  -5   3 2308.91   12.66
  -1  -5   3  638.04   11.41
  -1   5   3  651.25    9.33
   1  -5  -3  682.05    9.15
  -1   5   3  681.71   11.26
   1  -5  -3  673.88    9.66
  -1  -5   3  648.68    8.84
   0  -5   3  12.564   9.084
   0   5   3  8.2076  9.6757
   0  -5  -3  8.2286  9.4604
   0  -5  -3  5.1226  8.5278
   0  -5   3  -2.468   9.519
   1  -5   3  550.09   10.58
   1   5   3  545.94   11.24
  -1  -5  -3  562.76   11.21
  -1  -5  -3  586.16   14.25
   2  -5   3  849.96   11.52
   2   5   3  808.91   12.17
  -2  -5  -3  781.23    9.73
   3  -5   3  125.07    8.46
   3   5   3  118.66    7.18
  -3  -5  -3  109.77    9.49
   4  -5   3  112.61    8.32
   4   5   3  100.55    8.80
  -4  -5  -3  103.58    8.26
   5  -5   3  512.99    8.59
   5   5   3  535.35   10.06
   6  -5   3  50.000   7.074
   6   5   3  48.615   7.798
   6  -5   3  37.316   6.753
   7  -5   3  8.8848  6.7258
   7   5   3  3.8945  7.1383
   7  -5   3  0.2307  6.1988
   8  -5   3  -3.013   6.799
   8   5   3  11.889   7.362
   8  -5   3  9.6741  7.0312
   8  -5   3  -4.709   6.349
  10  -6  -3  2.9378  6.8969
 -10  -6   3  13.503   6.440
  10  -6  -3  -1.951   4.670
  10   6  -3  -1.924   4.845
  -9   6   3  27.737   8.398
   9  -6  -3  31.220   7.527
  -9  -6   3  28.745   5.171
   9  -6  -3  35.724   4.617
   9   6  -3  34.411   7.257
  -8   6   3  23.544   6.974
   8  -6  -3  25.529   7.801
  -8  -6   3  23.376   6.787
   8  -6  -3  7.4163  6.9005
   8   6  -3  20.606   7.614
  -7   6   3  26.686   7.547
   7  -6  -3  21.586   7.913
   7  -6  -3  14.001   7.054
  -7  -6   3  17.345   5.040
   7   6  -3  10.043   5.587
  -6   6   3  41.355   7.554
   6  -6  -3  47.520   8.810
   6  -6  -3  45.703   8.208
  -6  -6   3  52.723   7.424
   6   6  -3  51.071   7.999
  -5   6   3  247.95    9.11
  -5  -6   3  221.08   12.54
   5  -6  -3  269.03    9.90
   5  -6  -3  210.35    8.89
  -5  -6   3  227.79    9.02
   5   6  -3  232.35    9.47
  -4  -6   3  236.58   10.02
  -4   6   3  215.12    6.84
   4  -6  -3  240.95    7.37
  -4   6   3  247.44    9.19
   4  -6  -3  228.23    6.78
  -4  -6   3  219.75    7.02
  -3  -6   3  34.994   6.806
  -3   6   3  26.728   9.457
   3  -6  -3  42.432   9.955
  -3   6   3  35.431   8.381
   3  -6  -3  27.493   9.118
  -3  -6   3  26.257   6.559
  -2  -6   3 2810.92   16.39
  -2   6   3 2765.51   13.96
   2  -6  -3 2922.93   15.78
   2  -6  -3 2869.82   15.96
  -2  -6   3 2679.67   13.31
  -1  -6   3  970.19   11.93
  -1   6   3 1008.12   12.22
   1  -6  -3  997.28   12.13
   1  -6  -3 1014.72   12.41
  -1  -6   3 1026.02   11.69
   0  -6   3  80.080   6.708
   0   6   3  74.002  10.304
   0  -6  -3  72.459  10.022
   0  -6  -3  84.894   9.561
   1  -6   3  6.1690  9.1017
   1   6   3  -3.246   9.769
  -1  -6  -3  10.706   9.426
  -1  -6  -3  1.7852  8.3245
   2  -6   3  692.04   10.49
   2   6   3  614.56   11.25
  -2  -6  -3  644.81    8.82
  -2  -6  -3  636.67   23.41
   3  -6   3  143.57    6.67
   3   6   3  140.74    6.73
  -3  -6  -3  152.76    9.11
   4  -6   3  47.878   5.565
   4   6   3  49.052   5.737
  -4  -6  -3  43.894   7.856
   5  -6   3  322.72    6.41
   5   6   3  338.20    6.59
   6  -6   3  45.309   5.014
   6   6   3  35.099   5.169
   6  -6   3  37.194   6.228
   7  -6   3  5.0458  4.9761
   7   6   3  7.3414  6.8881
   7  -6   3  -9.378   6.367
   8  -6   3  65.404   7.197
   8   6   3  44.629   7.418
   8  -6   3  44.261   7.082
  10  -7  -3  2.9862  4.6150
  10   7  -3  9.6830  6.7644
  -9   7   3  4.8759  8.4455
   9  -7  -3  7.1917  7.4946
  -9  -7   3  22.776   6.710
   9  -7  -3  14.095   4.543
   9   7  -3  14.510   7.123
  -8   7   3  202.10    8.07
   8  -7  -3  183.43    6.63
   8  -7  -3  177.51    5.76
  -8  -7   3  173.24    7.58
   8   7  -3  166.54    7.91
  -7   7   3  -3.060   7.559
   7  -7  -3  2.1742  7.2704
   7  -7  -3  -1.401   6.977
  -7  -7   3  -2.132   4.962
   7   7  -3  11.487   7.311
  -6   7   3  10.128   7.321
   6  -7  -3  9.7663  7.8229
  -6  -7   3   5.206  11.046
   6  -7  -3  -1.579   4.981
  -6  -7   3  2.3002  4.8035
  -5   7   3 1623.51   12.68
  -5  -7   3 1615.78   16.94
   5  -7  -3 1719.54   13.67
   5  -7  -3 1537.85   10.96
  -5  -7   3 1544.77   10.89
  -4  -7   3 1685.31   14.72
  -4   7   3 1513.78   10.67
   4  -7  -3 1580.05   11.16
   4  -7  -3 1639.88   12.42
  -4  -7   3 1597.29   11.00
  -3  -7   3  237.02   10.08
  -3   7   3  271.66   10.13
   3  -7  -3  250.79    8.07
   3  -7  -3  247.15    7.28
  -3  -7   3  253.82    6.91
  -2  -7   3  7.2784  8.7686
  -2   7   3  3.8396  9.7475
   2  -7  -3  -14.58    7.06
   2  -7  -3  11.395   8.487
  -2  -7   3  -2.552   8.750
  -1  -7   3  270.36    7.23
  -1   7   3  278.14   10.89
   1  -7  -3  281.50   10.66
   1  -7  -3  285.42    9.63
  -1  -7   3  286.31    9.94
   0  -7   3  29.148   6.377
   0   7   3  27.751   7.007
   0  -7  -3  40.541   9.775
   0  -7  -3  33.972   8.653
   1  -7   3  81.664   6.420
   1   7   3  78.001   7.212
  -1  -7  -3  86.809   9.226
  -1  -7  -3  78.856   9.084
   2  -7   3  295.23    9.00
   2   7   3  243.58    9.95
  -2  -7  -3  268.39    9.60
  -2  -7  -3  266.23   15.17
   3  -7   3  17.495   7.936
   3   7   3  0.5236  8.6054
  -3  -7  -3  12.585   6.130
   4  -7   3  35.266   7.431
   4   7   3  41.719   7.654
  -4  -7  -3  39.227   7.728
   5  -7   3  85.111   5.452
   5   7   3  88.599   7.622
  -5  -7  -3  91.627   7.792
   6  -7   3  46.981   5.324
   6   7   3  47.244   7.499
   7  -7   3  21.667   7.226
   7   7   3  3.4887  7.3618
   7  -7   3  11.377   6.277
  -9   8   3  95.616   7.554
   9  -8  -3  121.67    8.14
  -9  -8   3  101.18    5.73
   9  -8  -3  71.291   5.378
  -8   8   3  17.061   7.002
   8  -8  -3  12.239   7.528
   8  -8  -3  20.020   4.891
  -8  -8   3  15.361   6.749
  -7   8   3  15.894   7.053
   7  -8  -3  -2.531   7.651
   7  -8  -3  3.9077  6.8629
  -7  -8   3  0.6965  6.6943
  -6   8   3  2.6157  4.9519
   6  -8  -3  -2.192   7.475
  -6  -8   3  3.9898  9.3095
   6  -8  -3  -2.502   5.161
  -6  -8   3  -7.517   7.228
  -5   8   3  501.74    7.32
  -5  -8   3  546.74   10.98
   5  -8  -3  596.00    9.92
   5  -8  -3  528.01    9.53
  -5  -8   3  547.31    9.50
   4   8  -3  199.40    8.91
  -4   8   3  189.08    8.88
  -4  -8   3  196.50    9.40
   4  -8  -3  198.75    9.39
   4  -8  -3  161.09    6.22
  -4  -8   3  174.36    8.58
   3   8  -3  316.87    9.14
  -3  -8   3  311.07    9.68
  -3   8   3  320.44    9.67
   3  -8  -3  341.97   10.10
   3  -8  -3  307.21    9.12
  -3  -8   3  296.41    6.91
   2   8  -3  7.3417  7.9836
  -2  -8   3  -7.883   8.542
  -2   8   3  -9.067   8.968
   2  -8  -3  -2.913   6.598
   2  -8  -3  4.3169  5.7983
  -2  -8   3  7.9059  8.4095
   1   8  -3  14.742   7.823
  -1  -8   3  9.4908  8.6492
  -1   8   3  13.798   8.997
   1  -8  -3  3.2858  9.4614
   1  -8  -3  -1.957   8.301
  -1  -8   3  4.0620  6.1309
   0   8  -3  4.4525  8.4417
   0  -8   3  -10.89    6.20
   0   8   3  -5.352   6.272
   0  -8  -3  -9.627   8.787
   0  -8  -3  3.0276  7.9980
   1  -8   3  89.813   6.125
   1   8   3  83.714   9.059
  -1  -8  -3  80.988   6.630
  -1  -8  -3  97.964  10.366
   2  -8   3 2534.91   12.88
   2   8   3 2411.94   14.61
  -2  -8  -3 2432.73   13.21
  -2  -8  -3 2691.03   26.86
   3  -8   3  428.50    7.33
   3   8   3  439.87    9.37
  -3  -8  -3  426.21    7.46
   4  -8   3  15.829   7.221
   4   8   3  29.392   7.709
  -4  -8  -3  13.437   8.013
   5  -8   3  120.20    5.51
   5   8   3  99.366   8.040
  -5  -8  -3  122.26    7.86
   6  -8   3  23.947   7.093
   6   8   3  19.462   7.274
   7  -8   3  5.1471  5.0675
   7   8   3  10.477   7.008
   7  -8   3  29.004   6.881
  -9   9   3  17.281   6.862
   9  -9  -3  9.8901  7.2586
   9  -9  -3  20.443   6.563
  -9  -9   3  7.8572  4.7725
  -8   9   3  10.022   4.901
   8  -9  -3  10.606   6.962
   8  -9  -3  1.2119  6.5634
  -8  -9   3  12.935   5.073
  -7   9   3  13.696   7.018
   7  -9  -3 -0.0591  7.5875
  -7  -9   3   2.531  10.925
   7  -9  -3  14.043   6.827
  -7  -9   3  1.4773  4.4900
  -6   9   3  11.625   4.969
   6  -9  -3  15.434   5.326
  -6  -9   3  12.719   8.802
   6  -9  -3  10.829   5.030
  -6  -9   3  5.3168  4.8361
   5   9  -3  541.80    9.96
  -5   9   3  561.17    9.64
  -5  -9   3  553.63   10.18
   5  -9  -3  507.00    7.94
   5  -9  -3  491.12    7.29
  -5  -9   3  457.90    9.34
   4   9  -3 1071.87   11.94
  -4   9   3  938.80    8.69
  -4  -9   3 1074.65   11.70
   4  -9  -3 1050.18    8.96
   4  -9  -3  943.03    9.07
  -4  -9   3 1035.44   10.34
   3   9  -3  5.0778  7.8766
  -3  -9   3  0.2722  8.4266
  -3   9   3  11.721   8.502
   3  -9  -3  11.039   8.976
   3  -9  -3  -7.639   7.570
  -3  -9   3  -1.970   5.823
   2   9  -3  365.68    9.47
  -2  -9   3  339.07    7.55
  -2   9   3  345.26    7.67
   2  -9  -3  376.44    8.04
   2  -9  -3  377.63    9.42
  -2  -9   3  342.42    9.29
   1   9  -3  6.6937  5.3871
  -1  -9   3  3.9222  8.4627
  -1   9   3  5.3324  8.8709
   1  -9  -3  6.8566  6.4305
   1  -9  -3  17.712   7.859
  -1  -9   3  6.2862  5.9543
   0   9  -3  0.5841  7.7245
   0  -9   3  5.9576  5.8563
   0   9   3  1.0991  9.2979
   0  -9  -3  2.1965  9.2213
   0  -9  -3  8.1768  7.8911
  -1   9  -3  67.617   8.127
   1  -9   3  74.494   8.117
   1   9   3  72.357   6.454
  -1  -9  -3  57.048   6.293
  -1  -9  -3  79.333   8.496
   2  -9   3  61.923   7.852
   2   9   3  50.061   8.282
  -2  -9  -3  41.713   8.140
  -2  -9  -3  47.958   8.870
   3  -9   3  45.847   7.633
   3   9   3  23.434   7.894
  -3  -9  -3  43.397   7.621
   4  -9   3  16.030   7.210
   4   9   3  22.859   7.386
  -4  -9  -3  16.737   5.072
   5  -9   3  26.360   6.858
   5   9   3  21.638   7.213
  -5  -9  -3  7.9732  5.2012
   6  -9   3  20.696   4.867
   6   9   3  4.0368  6.9682
  -6  -9  -3  14.970   5.124
   7  -9   3  -3.007   4.749
   7   9   3  1.8332  7.0865
   7  -9   3  1.6994  4.5634
  -8  10   3  3.5505  4.8470
   8 -10  -3  4.0673  7.2111
   8 -10  -3  7.1971  4.6205
  -8 -10   3  4.4958  4.7279
  -7  10   3  8.7498  6.8043
   7 -10  -3  13.930   7.384
  -7 -10   3  9.1336  7.9919
   7 -10  -3  1.2035  6.6775
  -7 -10   3  2.9496  4.6269
  -6  10   3  12.010   7.072
   6 -10  -3  19.100   5.447
  -6 -10   3  18.283   7.309
   6 -10  -3  9.7201  6.9110
  -6 -10   3  24.405   7.054
   5  10  -3  104.67    9.44
  -5  10   3  121.73    7.93
  -5 -10   3  107.14    8.45
   5 -10  -3  111.76    5.65
   5 -10  -3  90.958   7.370
  -5 -10   3  98.701   7.411
   4  10  -3  573.71    9.60
  -4  10   3  570.00    9.04
  -4 -10   3  575.19   10.08
   4 -10  -3  577.66    9.29
   4 -10  -3  538.53    8.89
  -4 -10   3  506.77    7.64
   3  10  -3  15.369   7.125
  -3  10   3  16.633   7.546
  -3 -10   3  8.2566  7.5820
   3 -10  -3  1.0621  5.7373
   3 -10  -3  6.2835  5.4040
  -3 -10   3  9.0445  5.3108
   2  10  -3  31.681   7.517
  -2 -10   3  16.455   8.192
  -2  10   3  28.170   8.093
   2 -10  -3  24.586   5.945
   2 -10  -3  20.820   5.474
  -2 -10   3  21.470   7.887
   1  10  -3  12.749   7.254
  -1 -10   3  26.148   7.542
  -1  10   3  11.832   6.030
   1 -10  -3  32.849   6.120
   1 -10  -3  24.937   7.746
  -1 -10   3  34.832   7.978
   0  10  -3  6.9745  5.3541
   0 -10   3  7.2538  7.9326
   0  10   3  6.7320  8.0704
   0 -10  -3  15.758   8.003
   0 -10  -3  2.4118  6.9695
  -1  10  -3  15.069   7.378
   1 -10   3  12.812   5.404
   1  10   3  -8.183   7.658
  -1 -10  -3  11.240   7.800
  -1 -10  -3  11.938   7.327
   2 -10   3  278.47    8.15
   2  10   3  246.99    6.78
  -2 -10  -3  257.89    8.72
  -2 -10  -3  301.18   11.03
   3 -10   3  39.746   7.592
   3  10   3  44.037   8.115
  -3 -10  -3  38.870   7.597
  -3 -10  -3  45.361  14.799
  -3 -10  -3  47.330  13.906
   4 -10   3  6.8691  7.2311
   4  10   3  16.944   7.478
  -4 -10  -3  20.125   5.301
   5 -10   3  36.932   4.954
   5  10   3  21.624   7.511
  -5 -10  -3  23.445   7.090
   6 -10   3 -0.2998  6.7064
   6  10   3  -2.804   7.157
  -6 -10  -3  -7.051   6.787
  -8  11   3  23.189   5.222
   8 -11  -3  40.589   7.390
   8 -11  -3  18.311   4.994
  -8 -11   3  37.688   6.817
  -7  11   3  5.2645  4.8358
   7 -11  -3  10.740   7.022
  -7 -11   3  -2.238   6.762
   7 -11  -3  7.3132  6.4403
  -7 -11   3  4.2638  6.5256
   6  11  -3  22.218   7.120
  -6  11   3  25.413   6.969
   6 -11  -3  27.614   5.173
  -6 -11   3  30.268   7.126
   6 -11  -3  11.423   6.868
  -6 -11   3  22.921   6.621
   5  11  -3 1089.49   12.26
  -5  11   3 1149.24   10.71
  -5 -11   3 1163.04   12.37
   5 -11  -3 1121.46    9.55
   5 -11  -3 1051.13   10.53
  -5 -11   3  977.13    9.18
   4  11  -3  742.83    9.84
  -4  11   3  728.61    9.10
  -4 -11   3  743.19   10.53
   4 -11  -3  762.08    9.61
   4 -11  -3  686.00    9.46
  -4 -11   3  633.92    7.98
   3  11  -3  55.811   7.321
  -3  11   3  42.312   7.301
  -3 -11   3  46.619   5.357
   3 -11  -3  52.843   5.602
   3 -11  -3  39.040   4.972
  -3 -11   3  40.850   4.992
   2  11  -3  -8.564   7.182
  -2 -11   3  12.107   5.600
  -2  11   3  8.7848  7.2444
   2 -11  -3  -10.48    7.62
   2 -11  -3  10.651   6.852
  -2 -11   3  -16.26    7.37
   1  11  -3  37.758   7.519
  -1 -11   3  49.608   7.783
  -1  11   3  40.748   7.586
   1 -11  -3  48.350   8.010
   1 -11  -3  40.750   7.282
  -1 -11   3  38.592   5.362
   0  11  -3  14.161   4.657
   0 -11   3  0.2226  7.2145
   0  11   3  10.972   5.297
   0 -11  -3  18.705   7.702
   0 -11  -3  9.3992  6.9584
  -1  11  -3  18.774   5.107
   1 -11   3  2.9637  5.3306
   1  11   3  15.658   7.546
  -1 -11  -3  13.685   5.314
  -1 -11  -3  23.848   6.939
  -2  11  -3  282.47    7.91
   2 -11   3  255.72    8.29
   2  11   3  234.28    6.29
  -2 -11  -3  272.30    7.89
  -2 -11  -3  277.96    8.89
   3 -11   3  95.520   5.668
   3  11   3  100.55    7.65
  -3 -11  -3  99.874   5.899
  -3 -11  -3  110.19   11.70
  -3 -11  -3  112.81   11.55
   4 -11   3  81.467   5.493
   4  11   3  73.198   7.620
  -4 -11  -3  74.572   7.583
   5 -11   3  11.705   6.961
   5  11   3  24.567   6.841
  -5 -11  -3  19.405   7.082
   6 -11   3  23.919   7.027
   6  11   3  25.951   7.120
  -6 -11  -3  26.580   7.237
  -7  12   3  6.6671  4.4746
   7 -12  -3  4.4981  6.7570
  -7 -12   3  1.8233  8.4279
   7 -12  -3  18.602   6.611
  -7 -12   3  2.5657  4.6318
   6  12  -3  11.557   6.962
  -6  12   3  4.1361  6.8470
   6 -12  -3  6.5199  7.1630
  -6 -12   3  4.1752  7.3017
   6 -12  -3  -1.709   4.690
  -6 -12   3  6.4220  6.5464
   5  12  -3  128.35    7.63
  -5  12   3  127.09    5.63
  -5 -12   3  142.24    8.07
   5 -12  -3  121.22    7.98
   5 -12  -3  113.90    7.15
  -5 -12   3  105.81    5.38
   4  12  -3  62.558   6.864
  -4  12   3  42.833   7.109
  -4 -12   3  58.161   7.502
   4 -12  -3  51.097   7.756
   4 -12  -3  46.726   7.172
  -4 -12   3  52.023   5.305
   3  12  -3  146.51    7.54
  -3  12   3  123.97    5.77
  -3 -12   3  118.82    8.00
   3 -12  -3  134.81    6.09
   3 -12  -3  122.71    5.93
  -3 -12   3  147.76    7.54
   2  12  -3  12.080   4.624
  -2  12   3  18.449   7.370
  -2 -12   3  1.3705  7.4271
   2 -12  -3  -1.342   7.942
   2 -12  -3  2.7996  4.7182
  -2 -12   3  24.705   6.931
   1  12  -3  1.3843  5.0157
  -1 -12   3  12.065   7.289
  -1  12   3  0.6359  5.1071
   1 -12  -3  10.291   5.354
   1 -12  -3  16.371   7.077
  -1 -12   3  9.5460  7.0837
   0  12  -3  8.9442  6.7634
   0 -12   3  11.895   5.144
   0  12   3  17.466   7.100
   0 -12  -3  -2.153   5.566
   0 -12  -3  10.846   6.614
  -1  12  -3  52.444   7.166
   1 -12   3  54.104   7.549
   1  12   3  48.580   5.409
  -1 -12  -3  37.718   7.753
  -1 -12  -3  64.897   8.725
  -2  12  -3 1022.88    9.20
   2 -12   3 1073.25   10.88
   2  12   3  947.52    9.24
  -2 -12  -3 1066.77   10.98
  -2 -12  -3 1199.90   14.35
   3 -12   3  243.56    8.03
   3  12   3  252.71    8.16
  -3 -12  -3  241.41    6.49
  -3 -12  -3  254.29   12.57
  -3 -12  -3  260.02   12.05
   4 -12   3  22.831   6.977
   4  12   3  16.094   5.180
  -4 -12  -3  20.454   4.973
   5 -12   3  106.54    5.48
   5  12   3  86.644   7.825
  -5 -12  -3  114.53    7.73
   6  13  -3  3.3314  6.6332
  -6  13   3  -1.464   4.862
   6 -13  -3  2.8400  5.0763
  -6 -13   3  -4.164   7.074
   6 -13  -3  17.104   6.717
  -6 -13   3  14.257   6.627
   5  13  -3  105.13    8.14
  -5  13   3  107.11    7.05
  -5 -13   3  121.09    8.16
   5 -13  -3  121.51    7.52
   5 -13  -3  83.078   7.100
  -5 -13   3  92.343   7.254
   4  13  -3  399.90    8.95
  -4  13   3  341.94    6.21
  -4 -13   3  365.87    7.37
   4 -13  -3  362.25    6.82
   4 -13  -3  351.18    8.21
  -4 -13   3  363.91    8.13
   3  13  -3  40.087   7.020
  -3  13   3  41.781   6.997
  -3 -13   3  34.913   7.267
   3 -13  -3  42.270   5.151
   3 -13  -3  37.122   6.846
  -3 -13   3  38.548   7.055
   2  13  -3  1.6799  6.9097
  -2  13   3  19.203   6.895
  -2 -13   3  -1.529   5.021
   2 -13  -3  10.005   5.161
   2 -13  -3  11.544   6.991
  -2 -13   3  18.623   6.486
   1  13  -3  24.576   7.286
  -1  13   3  23.198   5.012
  -1 -13   3  20.693   7.365
   1 -13  -3  27.117   5.248
   1 -13  -3  26.909   6.715
  -1 -13   3  26.904   6.913
   0  13  -3  7.3697  4.8294
   0 -13   3  -5.250   7.158
   0  13   3 -0.3478  4.9483
   0 -13  -3  33.635   7.366
   0 -13  -3  18.005   6.635
  -1  13  -3  11.441   4.685
   1 -13   3  -5.765   4.907
   1  13   3  -6.922   6.673
  -1 -13  -3  5.8868  5.2624
  -1 -13  -3  1.0861  6.7536
  -2  13  -3  34.658   6.571
   2 -13   3  30.711   7.221
   2  13   3  26.166   6.896
  -2 -13  -3  50.663   7.071
  -2 -13  -3  35.646   8.535
   3 -13   3  118.48    5.70
   3  13   3  130.27    7.36
  -3 -13  -3  114.89    5.36
  -3 -13  -3  107.58   10.91
  -3 -13  -3  117.77    9.71
   4 -13   3  9.3938  6.9423
   4  13   3  -5.004   7.104
  -4 -13  -3  12.145   7.012
   6  14  -3  7.7516  6.9538
   6 -14  -3  9.6799  7.1362
   5  14  -3  15.228   6.916
  -5  14   3  16.110   6.954
  -5 -14   3  22.781   7.353
   5 -14  -3  43.452   7.212
   5 -14  -3  21.759   4.727
  -5 -14   3  7.9645  4.6682
   4  14  -3  259.51    6.70
  -4  14   3  242.89    5.99
  -4 -14   3  310.66    8.67
   4 -14  -3  264.93    8.16
   4 -14  -3  219.14    6.21
  -4 -14   3  269.12    8.14
   3  14  -3  11.727   6.526
  -3  14   3  6.9192  4.5398
  -3 -14   3  8.9181  5.1146
   3 -14  -3  2.7555  6.9932
   3 -14  -3  -1.182   6.486
  -3 -14   3  4.3523  6.8082
   2  14  -3  106.10    7.40
  -2  14   3  108.25    5.42
  -2 -14   3  105.31    5.67
   2 -14  -3  117.16    5.90
   2 -14  -3  127.42    7.29
  -2 -14   3  108.33    5.21
   1  14  -3  50.978   6.499
  -1  14   3  8.9234  4.9541
  -1 -14   3  21.318   4.806
   1 -14  -3  21.601   5.201
   1 -14  -3  23.738   7.022
  -1 -14   3  17.673   4.594
   0  14  -3  12.589   4.684
   0  14   3  5.5284  4.8522
   0 -14   3  21.721   6.961
   0 -14  -3  11.443   7.530
   0 -14  -3  17.264   6.697
  -1  14  -3  12.585   4.670
   1 -14   3  21.787   6.839
   1  14   3  8.1678  4.4814
  -1 -14  -3  18.613   4.710
  -1 -14  -3  17.445   6.688
  -2  14  -3  51.321   5.027
   2 -14   3  58.814   5.392
   2  14   3  66.543   5.362
  -2 -14  -3  58.681   7.471
  -2 -14  -3  75.530   7.310
   3 -14   3  9.6408  5.1123
   3  14   3  6.7268  5.0898
  -3 -14  -3  13.114   7.154
  -3 -14  -3  7.2235  8.0570
  -3 -14  -3  12.901   8.160
   4  15  -3  109.98    7.34
  -4  15   3  77.219   5.190
  -4 -15   3  82.983   5.687
   4 -15  -3  104.62    7.16
   4 -15  -3  79.243   7.410
  -4 -15   3  98.973   7.173
   3  15  -3  1.9013  6.8288
  -3  15   3  -4.570   5.108
  -3 -15   3  -2.629   6.597
   3 -15  -3  -3.512   7.433
   3 -15  -3  2.3847  6.7728
  -3 -15   3  -5.756   6.781
   2  15  -3  51.760   5.110
  -2  15   3  63.104   6.947
  -2 -15   3  40.901   5.340
   2 -15  -3  52.503   7.375
   2 -15  -3  36.258   6.899
  -2 -15   3  52.561   7.104
   1  15  -3  24.888   5.212
  -1  15   3  20.959   6.807
  -1 -15   3  21.831   5.221
   1 -15  -3  33.988   7.263
   1 -15  -3  35.700   6.849
  -1 -15   3  31.039   6.490
   0  15  -3  8.9187  4.5095
   0  15   3  -3.671   4.745
   0 -15   3  -7.415   4.987
   0 -15  -3  -10.96    5.07
   0 -15  -3  9.6175  6.6219
  -1  15  -3  3.8127  4.5051
   1  15   3  8.7100  4.8124
   1 -15   3  5.6335  6.8026
  -1 -15  -3  8.6619  5.0503
  -1 -15  -3  8.9743  6.9383
  -2  15  -3  54.522   5.282
   2  15   3  76.476   7.202
   2 -15   3  51.356   5.358
  -2 -15  -3  59.845   7.357
  -2 -15  -3  70.615   7.394
   2  16  -3  3.2408  6.9203
  -2  16   3  4.7693  6.5616
  -2 -16   3  -4.490   7.417
   2 -16  -3  9.8762  6.9293
   2 -16  -3  -2.657   6.707
  -2 -16   3  7.1356  4.6149
   1  16  -3  6.3055  6.8251
  -1  16   3  2.1100  6.6187
  -1 -16   3  3.9292  5.1250
   1 -16  -3  6.5693  4.8772
   1 -16  -3  1.7602  4.7200
  -1 -16   3  5.1564  6.2938
   0  16  -3  4.2947  6.6072
   0  16   3  6.3090  4.4581
   0 -16   3  5.5038  4.7994
   0 -16  -3  2.2472  6.8608
   0 -16  -3  8.5700  6.6863
 -10   0   4  85.920   5.466
  10   0  -4  104.13    7.22
  -9   0   4  19.301   4.674
   9   0  -4  16.781   4.883
  -8   0   4  15.242   7.059
   8   0  -4  33.068   5.222
  -7   0   4  -3.437   7.110
   7   0  -4  -4.120   5.189
  -6   0   4  65.887  10.942
  -6   0   4  84.923   7.970
   6   0  -4  70.735   8.696
  -5   0   4 1051.40   15.02
  -5   0   4 1147.48   11.33
   5   0  -4  952.11   11.74
  -4   0   4  154.26   10.14
  -4   0   4  179.55    9.79
   4   0  -4  151.04    7.24
  -3   0   4  255.83   10.54
  -3   0   4  290.07    9.72
   3   0  -4  259.93    7.70
  -2   0   4 1297.89   12.84
  -2   0   4 1215.45   10.72
   2   0  -4 1128.65   10.15
  -1   0   4  21.775   9.488
  -1   0   4  17.467   8.871
   1   0  -4  17.232   9.075
   0   0   4  419.41   10.97
   0   0   4  425.73    8.51
   1   0   4 2564.58   15.61
   1   0   4 2762.14   17.99
   2   0   4 3476.78   15.62
   2   0   4 3684.72   20.37
   3   0   4  98.229   9.643
   3   0   4  92.190   9.756
   4   0   4  94.720   8.306
   4   0   4  106.24   10.12
   5   0   4  5.9359  5.6570
   5   0   4  -1.649   8.524
   5   0   4  1.4226  9.0654
   6   0   4  35.923   6.898
   6   0   4  23.148   7.195
   6   0   4  21.622   8.765
   6   0   4  23.003   9.180
   7   0   4  15.443   6.669
   7   0   4  9.7681  4.8791
   7   0   4  11.121  10.299
   7   0   4  14.070  11.670
 -10   1   4  1.5005  4.4528
 -10  -1   4  1.8020  4.5877
  10  -1  -4  -9.393   4.745
  10   1  -4  20.072   6.792
  -9   1   4  3.7690  6.6103
  -9  -1   4  3.5316  4.9559
   9  -1  -4  16.404   6.886
   9   1  -4  4.1880  4.9219
  -8   1   4  -4.987   4.791
  -8  -1   4  4.7490  6.5762
   8  -1  -4  5.4762  5.0451
   8   1  -4  -3.879   7.180
  -7   1   4  22.968   9.273
  -7   1   4  29.844   7.299
  -7  -1   4  41.001   7.296
   7  -1  -4  22.136   7.405
   7   1  -4  30.752   7.548
  -6   1   4  759.88   12.71
  -6  -1   4  731.34   16.08
   6  -1  -4  769.67   15.46
  -6   1   4  800.51   10.49
  -6  -1   4  766.11    8.44
   6  -1  -4  725.16   10.65
   6   1  -4  740.88    8.43
  -5   1   4 3937.59   20.95
  -5  -1   4 3918.41   23.15
   5  -1  -4 3922.10   23.08
  -5   1   4 4036.64   15.96
  -5  -1   4 4594.41   16.72
   5  -1  -4 4047.99   17.56
   5   1  -4 3812.56   15.94
  -4   1   4  1.8764  6.8118
  -4  -1   4  3.6068  9.6798
   4  -1  -4  4.9045  9.2454
  -4   1   4  5.3704  8.7933
  -4  -1   4  -2.429   6.268
   4  -1  -4  5.6490  9.0286
   4   1  -4  7.4245  9.3515
  -3   1   4  219.84   10.41
  -3  -1   4  215.46   10.33
   3  -1  -4  224.25   10.01
  -3   1   4  222.45    7.32
  -3  -1   4  241.55    9.68
   3  -1  -4  225.03    7.05
   3   1  -4  214.05    7.44
  -2   1   4  498.58   11.13
  -2  -1   4  479.56    8.79
   2  -1  -4  514.91   10.87
  -2   1   4  557.07   10.28
  -2  -1   4  539.97   10.89
   2  -1  -4  488.66   10.66
   2   1  -4  538.98   10.99
  -1   1   4  16.492   6.697
  -1  -1   4  24.925   9.200
  -1   1   4  30.787   6.451
  -1  -1   4  21.404   6.230
   1  -1  -4  31.944   6.496
   1   1  -4  18.972   6.334
   0   1   4  89.928  10.026
   0  -1   4  96.476   7.273
   0   1   4  107.05    9.34
   0  -1   4  88.216   6.857
   0  -1  -4  101.06    9.52
   1   1   4  274.03    8.22
   1  -1   4  307.03   10.99
   1   1   4  317.07   10.79
   1  -1   4  289.94   10.26
   2   1   4  276.57    7.47
   2  -1   4  283.49   10.04
   2   1   4  302.10   10.63
   2  -1   4  315.26   10.44
   3   1   4  -2.176   6.110
   3  -1   4  3.3008  6.0332
   3   1   4  -0.217  10.372
   3  -1   4  -2.676   9.136
   4   1   4  232.69    8.45
   4  -1   4  240.60    8.74
   4   1   4  234.80   13.04
   4  -1   4  220.38    9.08
   5  -1   4  201.48    7.77
   5   1   4  197.82    6.56
   5  -1   4  208.21    8.53
   5  -1   4  196.17    8.38
   5   1   4  202.87   14.13
   5   1   4  213.33   14.49
   5  -1   4  216.53   10.59
   6  -1   4  17.176   6.670
   6   1   4  4.5506  5.2560
   6  -1   4  9.2691  5.1628
   6  -1   4  8.0288  8.7092
   6  -1   4  4.1648  8.9944
   7   1   4  38.461   4.756
   7  -1   4  50.215   7.034
   7   1   4  50.228   7.680
   7  -1   4  59.792   7.086
   7  -1   4  49.811   8.987
   7  -1   4  57.842   9.237
 -10   2   4  6.7815  4.7256
 -10  -2   4  -2.044   4.517
  10  -2  -4  6.7021  6.8972
  10   2  -4  -3.987   6.557
  -9   2   4  8.0430  4.6755
  -9  -2   4  14.639   6.866
   9  -2  -4  3.1662  6.6646
   9   2  -4  3.8642  7.0437
  -8   2   4  4.4033  9.4570
   8  -2  -4   4.026  10.325
  -8   2   4  7.7378  4.8031
  -8  -2   4  -3.680   4.696
   8  -2  -4  -1.498   7.215
   8   2  -4  -6.756   4.964
  -7   2   4  1.4774  8.5846
   7  -2  -4  4.6584  9.2087
  -7   2   4  -3.214   4.772
  -7  -2   4  5.5556  7.1081
   7  -2  -4  19.792   7.140
   7   2  -4 -0.5191  5.3770
  -6  -2   4   3.012  12.613
  -6   2   4  -3.950   8.722
  -6  -2   4  -0.306  13.621
   6  -2  -4  3.0395  8.9905
  -6   2   4  2.1696  5.7430
  -6  -2   4  2.9399  5.5770
   6  -2  -4  5.1369  5.7360
   6   2  -4  -1.841   6.198
  -5  -2   4  171.82    9.49
  -5   2   4  189.49    9.89
  -5  -2   4  180.95   11.93
   5  -2  -4  184.51   10.07
  -5   2   4  172.82    8.78
  -5  -2   4  175.82    6.82
   5  -2  -4  173.87    9.01
   5   2  -4  168.57    6.74
  -4   2   4  83.179   9.900
  -4  -2   4  68.226   9.580
   4  -2  -4  66.513   9.679
  -4   2   4  79.266   8.876
  -4  -2   4  67.072   6.319
   4  -2  -4  68.943   9.244
   4   2  -4  80.259   9.729
  -3   2   4  102.69    9.68
  -3  -2   4  98.283   9.738
   3  -2  -4  90.002   9.688
  -3   2   4  102.66    6.87
  -3  -2   4  109.31    9.44
   3  -2  -4  75.208   9.514
   3   2  -4  89.451   7.086
  -2   2   4  41.749   9.322
   2  -2  -4  23.529   8.926
  -2  -2   4  42.945   9.229
  -2   2   4  31.200   8.649
  -2  -2   4  43.156   8.962
   2  -2  -4  24.707   8.863
   2   2  -4  30.036   9.236
  -1   2   4  42.876   6.800
   1  -2  -4  33.143   9.647
  -1  -2   4  41.855   9.333
  -1   2   4  36.925   8.729
  -1  -2   4  39.551   8.957
   1  -2  -4  35.091   9.331
   0   2   4  16.652   6.868
   0  -2   4  6.1754  9.5808
   0  -2  -4  9.5040  9.4447
   0   2   4  6.2972  8.8715
   0  -2   4  2.8218  8.8728
   0  -2  -4  11.693   9.211
   1   2   4  72.483  10.304
   1  -2   4  68.694   7.336
   1   2   4  78.822   9.575
   1  -2   4  91.859   9.453
   2   2   4  104.76    7.06
   2  -2   4  109.02    9.39
   2   2   4  92.881  11.233
   2  -2   4  95.316   9.380
   3   2   4  38.997   8.864
   3  -2   4  23.100   9.058
   3   2   4  37.904  12.062
   3  -2   4  53.192   8.480
   4  -2   4  59.479   7.552
   4   2   4  56.081   5.736
   4  -2   4  61.806   5.936
   4  -2   4  63.630   8.474
   5  -2   4  30.900   5.171
   5   2   4  23.714   5.807
   5  -2   4  20.592   5.136
   5  -2   4  24.748   9.707
   6  -2   4  2.4119  7.1364
   6   2   4  -7.401   6.974
   6  -2   4  -9.912   7.447
   6  -2   4  -2.366   6.665
   7  -2   4  2.1694  4.7054
   7   2   4 -0.4162  5.1623
   7  -2   4  13.205   6.976
   7  -2   4  2.5212  6.7752
   7  -2   4  3.3022  6.9463
 -10   3   4 -0.0097  4.3266
 -10  -3   4  1.8976  6.6076
  10  -3  -4  14.180   6.783
  10   3  -4  4.8945  6.7506
   9  -3  -4  24.056  10.363
  -9   3   4  16.595   6.657
  -9  -3   4  36.479   6.586
   9  -3  -4  29.210   6.817
   9   3  -4  28.710   7.050
  -8   3   4  3.2007  8.5218
   8  -3  -4  3.0145  9.2492
  -8   3   4  -3.862   6.786
  -8  -3   4  4.4537  6.4516
   8  -3  -4  9.1680  4.9607
   8   3  -4  10.106   6.878
  -7   3   4  6.9878  7.1373
   7  -3  -4  6.1658  7.8813
  -7   3   4  4.4980  6.9773
  -7  -3   4  2.1632  4.8624
   7  -3  -4 -0.5587  7.2136
   7   3  -4  7.4643  5.3316
  -6  -3   4 1041.17   25.84
  -6   3   4 1027.24   12.48
  -6  -3   4 1005.35   25.19
   6  -3  -4 1102.94   13.87
  -6   3   4 1071.79    9.10
  -6  -3   4 1002.80   10.97
   6  -3  -4  984.05    9.19
   6   3  -4  975.33   11.10
  -5  -3   4 3727.37   23.67
  -5   3   4 4152.95   19.20
  -5  -3   4 4232.83   25.93
   5  -3  -4 3639.77   20.13
  -5   3   4 4396.10   16.37
  -5  -3   4 4154.65   16.45
   5  -3  -4 4289.63   16.59
   5   3  -4 3669.49   17.02
  -4  -3   4  108.52   10.61
  -4   3   4  85.827   9.939
   4  -3  -4  91.418   9.805
  -4  -3   4  108.13   11.17
  -4   3   4  98.601   9.014
   4  -3  -4  97.183   9.184
  -4  -3   4  94.738   6.567
   4   3  -4  82.605   6.840
  -3  -3   4  550.69   11.22
  -3   3   4  612.75   11.26
   3  -3  -4  555.10   10.79
  -3  -3   4  538.61   11.82
  -3   3   4  543.23    8.68
   3  -3  -4  523.01    8.85
  -3  -3   4  592.06   10.49
   3   3  -4  528.27   11.05
  -2   3   4  12.594   6.434
   2  -3  -4  9.7731  6.6173
  -2  -3   4  10.208   6.694
  -2   3   4  15.058   8.458
   2  -3  -4  10.144   8.709
  -2  -3   4  12.717   6.828
   2   3  -4  -2.543   6.638
  -1   3   4  30.947  10.001
   1  -3  -4  11.906   6.846
  -1   3   4  10.078   5.994
   1  -3  -4  4.2796  9.0488
  -1  -3   4  12.102   9.405
   0   3   4  82.058  10.351
   0  -3  -4  100.11    7.09
   0   3   4  77.562   9.532
   0  -3  -4  93.774   9.425
   0  -3   4  99.470   8.861
   1   3   4  11.587   9.613
  -1  -3  -4  17.523   9.749
   1   3   4  4.5234  8.5223
   1  -3   4  6.8454  8.4169
  -1  -3  -4  4.2917  8.5738
   2  -3   4  40.422   8.329
   2   3   4  70.437   9.375
   2   3   4  63.031  12.563
   2  -3   4  64.221   8.752
   3  -3   4  4.8181  8.0169
   3   3   4  -6.218   6.248
   3  -3   4  -6.157   8.126
   4  -3   4  520.16    9.09
   4   3   4  516.27    7.44
   4  -3   4  532.19    9.38
   5  -3   4  204.42    7.55
   5   3   4  208.02    6.42
   5  -3   4  212.21    6.04
   6  -3   4  -13.54    6.61
   6   3   4  5.2313  7.1930
   6  -3   4 -0.7394  6.9248
   6  -3   4  0.1924  8.2333
   7  -3   4  23.735   7.000
   7   3   4  13.428   7.135
   7  -3   4  4.7689  5.0482
   7  -3   4  12.072   8.239
  10  -4  -4  45.213  12.179
 -10   4   4  42.444   4.764
 -10  -4   4  28.757   6.966
  10  -4  -4  54.693   6.670
  10   4  -4  26.790   5.147
  -9   4   4  27.241   8.090
   9  -4  -4  22.114   9.013
  -9   4   4  17.315   6.686
  -9  -4   4  22.203   6.784
   9  -4  -4  25.910   6.614
   9   4  -4  24.989   6.939
  -8   4   4  36.101   7.112
   8  -4  -4  24.785   7.789
  -8   4   4  41.110   6.658
  -8  -4   4  25.160   7.209
   8  -4  -4  18.044   7.038
   8   4  -4  35.502   7.576
  -7   4   4  1.1653  7.1213
   7  -4  -4  6.1316  7.5323
  -7   4   4  -1.861   6.856
  -7  -4   4  5.6340  6.8990
   7  -4  -4 -0.0881  7.0207
   7   4  -4  -2.443   5.130
  -6   4   4  92.083   8.901
  -6  -4   4  90.012  14.462
  -6  -4   4  89.216  14.792
   6  -4  -4  77.828   8.950
  -6   4   4  82.737   7.770
  -6  -4   4  85.132   5.726
   6  -4  -4  88.279   7.965
   6   4  -4  89.007   8.440
  -5  -4   4  776.97   14.65
  -5   4   4  728.71   11.18
   5  -4  -4  724.53   11.56
  -5  -4   4  716.43   15.28
  -5   4   4  709.19    8.43
   5  -4  -4  675.65   10.44
  -5  -4   4  704.86   10.16
   5   4  -4  652.34    8.66
  -4  -4   4  98.000   8.701
  -4   4   4  78.999   9.051
   4  -4  -4  103.40    9.00
  -4  -4   4  86.517   9.269
  -4   4   4  98.564   5.943
   4  -4  -4  98.027   6.692
  -4  -4   4  96.344   6.451
   4   4  -4  100.75    9.46
  -3  -4   4  228.19    9.79
  -3   4   4  235.89    9.84
   3  -4  -4  234.09    9.26
  -3   4   4  218.75    7.22
   3  -4  -4  195.24    7.25
  -3  -4   4  226.33    7.16
   3   4  -4  235.27   10.11
  -2  -4   4  616.73   10.88
  -2   4   4  654.95   11.67
   2  -4  -4  649.12   11.67
  -2   4   4  655.80    8.90
   2  -4  -4  666.53   11.07
  -2  -4   4  704.58   10.73
  -1  -4   4  8.2158  8.8401
  -1   4   4  20.397   9.790
   1  -4  -4  21.111   9.752
  -1   4   4  14.863   8.571
   1  -4  -4  18.677   9.058
  -1  -4   4  23.140   6.709
   0  -4   4  168.57    7.15
   0   4   4  211.69   11.09
   0  -4  -4  179.93    7.61
   0   4   4  190.97    9.64
   0  -4  -4  192.31    9.60
   0  -4   4  192.88    7.09
   1  -4   4 1163.29   11.62
   1   4   4 1146.28   12.40
  -1  -4  -4 1170.14   12.28
   1   4   4 1299.78   16.74
  -1  -4  -4 1105.36   14.41
   1  -4   4 1357.25   12.07
   2  -4   4 1998.82   13.43
   2   4   4 2039.99   13.73
  -2  -4  -4 2098.26   13.63
   2  -4   4 2466.40   14.33
   3  -4   4  26.695   7.890
   3   4   4  40.309   8.645
   4  -4   4  63.529   5.338
   4   4   4  61.661   8.335
   5  -4   4  2.6836  6.4048
   5   4   4  1.8217  5.4354
   5  -4   4  1.3514  7.2174
   6  -4   4  23.075   6.647
   6   4   4  -12.18    7.38
   6  -4   4  13.371   6.910
   6  -4   4  6.6884  6.4297
   7  -4   4  7.3048  4.8632
   7   4   4  4.3299  7.1474
   7  -4   4  14.339   7.359
   7  -4   4 -0.8776  6.7408
  10  -5  -4  12.498  10.144
 -10  -5   4  17.291   4.646
  10  -5  -4  14.686   4.844
  10   5  -4 -0.8881  6.8703
  -9   5   4  1.2457  6.5873
   9  -5  -4  5.4090  7.0463
  -9   5   4  1.9220  4.4978
  -9  -5   4  -2.876   6.404
   9  -5  -4  -3.118   6.685
   9   5  -4 -0.7322  4.7347
  -8   5   4  9.5968  6.6340
   8  -5  -4  7.4373  7.4470
  -8   5   4  -1.671   6.772
  -8  -5   4  17.783   6.643
   8  -5  -4  11.101   6.942
   8   5  -4  6.3737  5.2610
  -7   5   4  19.197   7.354
   7  -5  -4  31.558   9.452
  -7   5   4  21.649   7.282
  -7  -5   4  23.607   4.875
   7  -5  -4  29.377   7.180
   7   5  -4  27.502   5.422
  -6   5   4  88.521   7.644
  -6  -5   4  96.770  12.966
   6  -5  -4  89.092   5.890
  -6  -5   4  88.941  11.881
  -6   5   4  93.296   7.637
   6  -5  -4  77.910   5.783
  -6  -5   4  91.775   7.555
   6   5  -4  101.33    7.97
  -5  -5   4 1404.56   15.59
  -5   5   4 1625.41   12.90
   5  -5  -4 1401.94   11.10
  -5  -5   4 1459.20   17.54
  -5   5   4 1377.01   11.70
   5  -5  -4 1346.75   11.70
  -5  -5   4 1370.21   10.07
   5   5  -4 1338.30   10.38
  -4  -5   4  32.103   8.387
  -4   5   4  36.407   9.311
   4  -5  -4  36.640   6.351
  -4   5   4  31.179   8.294
   4  -5  -4  29.729   5.962
  -4  -5   4  33.437   5.985
   4   5  -4  49.503   8.876
  -3  -5   4  15.960   8.587
  -3   5   4  27.868   9.870
   3  -5  -4  7.8935  9.2732
  -3   5   4  28.449   8.565
   3  -5  -4  21.673   8.866
  -3  -5   4 -0.6069  8.7281
  -2  -5   4 1253.82   12.26
  -2   5   4 1400.45   13.09
   2  -5  -4 1336.32   13.03
  -2   5   4 1283.73   12.31
   2  -5  -4 1370.20   12.70
  -2  -5   4 1274.17    9.80
  -1  -5   4  5.8743  8.6096
  -1   5   4  8.6965  9.7787
   1  -5  -4  5.6698  9.6041
  -1   5   4  2.7314  5.9639
   1  -5  -4  -7.924   8.861
  -1  -5   4  3.9336  9.0665
   0  -5   4  11.915   8.447
   0   5   4  18.730   6.805
   0  -5  -4  26.096   9.307
   0   5   4  15.695   8.376
   0  -5  -4  15.169   8.413
   0  -5   4  23.121   9.333
   1  -5   4 1003.90   11.02
   1   5   4  988.00   10.09
  -1  -5  -4 1027.07   11.72
  -1  -5  -4 1046.24   15.75
   1  -5   4 1167.84   11.63
   2  -5   4 1339.11   10.50
   2   5   4 1341.95   10.49
  -2  -5  -4 1390.56   12.35
   2  -5   4 1414.20   12.31
   3  -5   4  1.3544  7.4040
   3   5   4  7.4625  5.8613
  -3  -5  -4  7.9102  5.4376
   4  -5   4  23.560   7.209
   4   5   4  30.533   7.497
   5  -5   4  86.661   7.150
   5   5   4  77.918   7.646
   6  -5   4  9.4540  6.5749
   6   5   4  14.109   7.119
   6  -5   4  14.122   5.054
   7  -5   4  60.332   6.676
   7   5   4  60.116   7.616
   7  -5   4  50.606   7.044
   7  -5   4  48.255   5.113
 -10   6   4  6.1985  6.9523
  10  -6  -4 -0.5344  8.6090
 -10  -6   4  -9.546   6.604
  10  -6  -4  13.193   6.460
  10   6  -4  -3.852   4.798
  -9   6   4  25.623   6.841
   9  -6  -4  32.535   7.454
  -9  -6   4  20.361   6.842
   9  -6  -4  14.368   6.639
   9   6  -4  37.306   7.089
  -8   6   4  18.849   8.139
   8  -6  -4  7.4565  7.4369
  -8  -6   4  26.036   6.645
   8  -6  -4  21.715   6.692
   8   6  -4  18.878   7.085
  -7   6   4  2.5460  6.9517
   7  -6  -4 -0.8231  7.6822
  -7   6   4  -12.02    6.81
   7  -6  -4 -0.9872  7.1941
  -7  -6   4  8.9809  5.0475
   7   6  -4  9.9021  7.1856
  -6   6   4  6.2484  7.2699
  -6  -6   4   0.881  10.894
   6  -6  -4  7.9454  7.6802
  -6  -6   4  2.3052  9.3176
  -6   6   4  5.3086  4.7699
   6  -6  -4  16.579   7.168
  -6  -6   4  3.4930  7.0150
   6   6  -4  7.2212  7.3281
  -5  -6   4  877.59   13.91
  -5   6   4  871.28   11.11
   5  -6  -4  857.01   10.92
  -5   6   4  784.90   10.06
   5  -6  -4  791.25   10.28
  -5  -6   4  853.54   10.06
   5   6  -4  755.04   10.38
  -4  -6   4  367.03   12.19
  -4   6   4  340.50    9.44
   4  -6  -4  358.24   10.09
  -4   6   4  317.63    8.87
   4  -6  -4  332.81    9.10
  -4  -6   4  346.84    7.21
  -3  -6   4  306.06    9.86
  -3   6   4  306.83    7.53
   3  -6  -4  325.01   10.57
  -3   6   4  318.50    9.30
   3  -6  -4  338.43    9.47
  -3  -6   4  328.98    9.35
  -2  -6   4  141.56    9.02
  -2   6   4  140.83    9.63
   2  -6  -4  137.57    9.79
  -2   6   4  124.51    6.34
   2  -6  -4  134.30    8.59
  -2  -6   4  131.32    6.60
  -1  -6   4  98.251   8.746
  -1   6   4  95.361   9.381
   1  -6  -4  90.673   9.557
  -1   6   4  89.930   8.547
   1  -6  -4  88.220   6.611
  -1  -6   4  96.399   6.554
   0  -6   4  26.825   8.454
   0   6   4  13.729   9.264
   0  -6  -4  11.134   6.529
   0  -6  -4  20.863   8.694
   0  -6   4  7.1304  8.7554
   1  -6   4  303.65    9.02
   1   6   4  304.71    9.95
  -1  -6  -4  316.37    7.47
  -1  -6  -4  318.21   10.80
   1  -6   4  363.97    9.32
   2  -6   4  364.61    7.29
   2   6   4  366.18    9.84
  -2  -6  -4  374.45    7.41
   3  -6   4  139.44    5.79
   3   6   4  137.50    8.48
  -3  -6  -4  153.99    8.11
   4  -6   4  250.78    8.05
   4   6   4  241.34    6.88
  -4  -6  -4  247.79    6.70
   5  -6   4  99.252   6.769
   5   6   4  90.792   5.764
   6  -6   4  1.5555  4.8162
   6   6   4  11.629   6.867
   7  -6   4  8.2032  4.9418
   7   6   4  -4.620   7.235
   7  -6   4  5.1581  7.2073
   7  -6   4  0.7574  6.1263
  -9   7   4  70.940   7.243
   9  -7  -4  55.571   8.079
  -9  -7   4  50.925   4.952
   9  -7  -4  63.539   4.882
   9   7  -4  66.078   6.879
  -8   7   4  1.9309  6.7285
   8  -7  -4 -0.8605  7.4605
   8  -7  -4  1.1109  4.7264
  -8  -7   4  9.7232  4.5130
   8   7  -4  12.180   6.962
  -7   7   4 -0.3679  6.8401
   7  -7  -4  21.741   7.463
   7  -7  -4  1.6403  4.7939
  -7  -7   4  -2.069   6.401
   7   7  -4  -8.557   6.865
  -6   7   4  304.53    7.04
  -6  -7   4  322.75   11.63
   6  -7  -4  340.95    8.77
  -6  -7   4  311.85   11.77
   6  -7  -4  308.58    7.92
  -6  -7   4  310.15    7.94
  -5  -7   4 1265.85   14.55
  -5   7   4 1278.78   11.26
   5  -7  -4 1195.72   11.74
   5  -7  -4 1129.46   10.78
  -5  -7   4 1076.28    9.06
  -4  -7   4  188.15    9.53
  -4   7   4  175.07    6.70
   4  -7  -4  197.62    8.90
  -4   7   4  186.78    6.22
   4  -7  -4  181.45    8.20
  -4  -7   4  173.36    8.63
  -3  -7   4  172.03    6.67
  -3   7   4  192.39    6.80
   3  -7  -4  200.47    9.23
   3  -7  -4  167.83    6.62
  -3  -7   4  216.90    8.96
  -2  -7   4  99.496   6.543
  -2   7   4  106.57    9.07
   2  -7  -4  104.46    9.16
   2  -7  -4  97.971   8.453
  -2  -7   4  101.92    8.77
  -1  -7   4  9.9523  8.1501
  -1   7   4  1.3711  8.8974
   1  -7  -4  7.3531  8.8533
   1  -7  -4  2.8145  8.0485
  -1  -7   4  16.917   8.573
   0  -7   4  52.720   8.332
   0   7   4  27.798   9.444
   0  -7  -4  44.137   6.560
   0  -7  -4  41.799   8.458
   0  -7   4  49.491   8.684
   1  -7   4  62.324   5.916
   1   7   4  42.407   8.906
  -1  -7  -4  63.842   8.882
  -1  -7  -4  63.136   9.858
   1  -7   4  54.291   5.836
   2  -7   4  255.02    6.24
   2   7   4  277.05    8.84
  -2  -7  -4  273.52    6.66
   3  -7   4  6.9291  7.1705
   3   7   4  -10.28    7.49
  -3  -7  -4  11.588   7.122
   4  -7   4  397.95    6.69
   4   7   4  367.84    8.92
  -4  -7  -4  430.89    7.06
   5  -7   4  75.797   6.675
   5   7   4  84.277   5.634
   6  -7   4  3.3533  6.8065
   6   7   4  2.3709  4.9888
  -9   8   4  37.825   7.018
   9  -8  -4  46.527   7.421
  -9  -8   4  22.300   6.823
   9  -8  -4  33.775   6.792
  -8   8   4  36.211   6.842
   8  -8  -4  40.239   7.357
   8  -8  -4  24.628   5.120
  -8  -8   4  35.588   5.008
  -7   8   4  8.4292  6.6698
   7  -8  -4  6.5646  7.2417
   7  -8  -4  -3.755   4.818
  -7  -8   4  -5.058   5.077
  -6   8   4  82.298   7.610
  -6  -8   4  88.207   9.541
   6  -8  -4  83.912   8.057
   6  -8  -4  73.522   7.433
  -6  -8   4  77.508   7.257
  -5  -8   4  283.37    8.90
  -5   8   4  255.58    6.34
   5  -8  -4  282.41    6.83
   5  -8  -4  244.26    8.13
  -5  -8   4  265.60    7.99
  -4  -8   4  19.711   7.346
  -4   8   4  27.983   5.339
   4  -8  -4  26.788   7.798
   4  -8  -4  40.093   7.448
  -4  -8   4  30.883   5.173
  -3  -8   4  196.76    8.56
  -3   8   4  184.00    6.49
   3  -8  -4  181.75    9.01
   3  -8  -4  166.62    6.47
  -3  -8   4  177.03    8.37
  -2  -8   4  228.56    8.93
  -2   8   4  246.07    9.05
   2  -8  -4  245.58    9.31
   2  -8  -4  234.40    8.87
  -2  -8   4  246.61    9.10
  -1  -8   4  22.290   5.752
  -1   8   4  25.101   6.102
   1  -8  -4  42.454   6.361
   1  -8  -4  19.063   7.359
  -1  -8   4  36.133   5.736
   0  -8   4  44.445   5.718
   0   8   4  62.008   8.594
   0  -8  -4  44.844   8.568
   0  -8  -4  56.609   8.546
   0  -8   4  61.328   5.956
   1  -8   4  77.060   5.721
   1   8   4  67.946   8.272
  -1  -8  -4  60.645   6.253
  -1  -8  -4  68.780   9.119
   1  -8   4  76.464   5.791
   2  -8   4  548.25    8.95
   2   8   4  542.90    9.50
  -2  -8  -4  522.50    7.44
  -2  -8  -4  543.26   21.25
   3  -8   4  7.1885  5.2252
   3   8   4  2.5907  5.3199
  -3  -8  -4  3.9830  7.1792
   4  -8   4  22.492   5.061
   4   8   4  17.543   7.753
  -4  -8  -4  26.583   7.521
   5  -8   4  7.5692  6.7082
   5   8   4  5.4078  7.1576
  -5  -8  -4  -4.219   4.838
   6  -8   4  3.5531  6.6272
   6   8   4  11.540   7.213
  -8   9   4  20.384   6.838
   8  -9  -4  26.353   7.215
   8  -9  -4  25.964   6.486
  -8  -9   4  18.872   4.672
  -7   9   4  5.5050  6.7571
  -7  -9   4   6.212  10.757
   7  -9  -4  3.7216  4.8901
  -7  -9   4   2.232  10.523
   7  -9  -4  -7.977   6.477
  -7  -9   4  5.3666  4.7499
  -6   9   4  30.697   7.253
  -6  -9   4  19.212   7.213
   6  -9  -4  25.085   7.600
   6  -9  -4  26.114   6.951
  -6  -9   4  9.4402  6.4727
  -5   9   4  158.92    7.89
  -5  -9   4  159.40    9.81
   5  -9  -4  155.01    8.47
   5  -9  -4  133.20    7.64
  -5  -9   4  125.88    7.47
  -4  -9   4  6.6264  7.8230
  -4   9   4  7.2964  5.6332
   4  -9  -4  5.4336  7.4588
   4  -9  -4  8.1605  7.0620
  -4  -9   4 -0.1625  5.1035
  -3  -9   4  134.37    8.03
  -3   9   4  121.19    8.12
   3  -9  -4  118.96    8.36
   3  -9  -4  120.33    7.63
  -3  -9   4  112.70    5.73
  -2  -9   4  641.53    9.74
  -2   9   4  651.60    9.71
   2  -9  -4  605.48    9.96
   2  -9  -4  628.46    9.72
  -2  -9   4  633.64    7.59
  -1  -9   4  -1.731   5.091
  -1   9   4  10.644   5.436
   1  -9  -4  14.893   7.822
   1  -9  -4  1.6091  7.1569
  -1  -9   4 -0.2759  5.3570
   0  -9   4  12.435   7.578
   0   9   4  10.143   7.770
   0  -9  -4  17.930   7.587
   0  -9  -4  7.6440  7.0309
   0  -9   4  11.596   7.245
   1  -9   4  933.08   10.13
   1   9   4  915.08    8.68
  -1  -9  -4  936.92    8.83
  -1  -9  -4  963.10   15.09
   2  -9   4 1107.96    9.34
   2   9   4 1057.66    9.26
  -2  -9  -4 1130.51    9.25
  -2  -9  -4 1133.22   22.39
   3  -9   4  8.9101  5.0742
   3   9   4  -6.955   7.222
  -3  -9  -4  -8.873   6.945
   4  -9   4  -6.438   6.920
   4   9   4  -11.44    5.15
  -4  -9  -4  7.1345  4.8349
   5  -9   4  9.8022  4.8060
   5   9   4  22.071   7.456
  -5  -9  -4  15.683   6.840
   6  -9   4  20.611   6.817
   6   9   4  5.0096  5.0886
  -8  10   4  14.801   6.675
   8 -10  -4  19.788   7.200
   8 -10  -4  12.366   4.702
  -8 -10   4  20.967   5.119
  -7  10   4  10.301   6.636
  -7 -10   4  5.7669  9.4368
   7 -10  -4  6.3180  7.2809
   7 -10  -4  5.8014  4.7794
  -7 -10   4  0.5868  6.5026
  -6  10   4  10.889   7.087
  -6 -10   4  6.0833  6.8721
   6 -10  -4  25.243   7.104
   6 -10  -4  5.9222  4.5367
  -6 -10   4  6.1555  6.8650
  -5  10   4  493.93    7.22
  -5 -10   4  526.32   10.26
   5 -10  -4  561.07    9.56
   5 -10  -4  483.56    8.63
  -5 -10   4  470.31    7.04
  -4 -10   4  195.42    8.04
  -4  10   4  209.07    5.98
   4 -10  -4  225.51    8.31
   4 -10  -4  196.21    6.04
  -4 -10   4  204.60    7.72
  -3 -10   4  158.79    8.70
  -3  10   4  149.20    7.97
   3 -10  -4  192.63    8.21
   3 -10  -4  173.57    7.92
  -3 -10   4  138.37    7.90
  -2 -10   4  101.02    7.76
  -2  10   4  110.44    5.61
   2 -10  -4  109.49    8.09
   2 -10  -4  108.92    7.59
  -2 -10   4  117.12    5.51
  -1 -10   4  39.802   7.558
  -1  10   4  33.846   5.491
   1 -10  -4  32.548   5.631
   1 -10  -4  38.712   7.573
  -1 -10   4  47.041   5.285
   0 -10   4  28.608   5.179
   0  10   4  13.712   5.352
   0 -10  -4  22.266   5.398
   0 -10  -4  14.763   7.139
   0 -10   4  37.874   7.164
   1 -10   4  176.91    8.16
   1  10   4  183.08    8.29
  -1 -10  -4  185.89    8.25
  -1 -10  -4  182.53    8.73
   2 -10   4  219.51    6.30
   2  10   4  187.20    8.10
  -2 -10  -4  192.73    6.26
  -2 -10  -4  200.78   12.45
   3 -10   4  91.387   5.296
   3  10   4  94.576   5.661
  -3 -10  -4  113.43    7.64
   4 -10   4  124.85    7.10
   4  10   4  120.70    7.54
  -4 -10  -4  114.29    7.44
   5 -10   4  29.254   6.840
   5  10   4  38.898   7.428
  -5 -10  -4  24.578   6.959
  -7  11   4  5.2534  6.9516
  -7 -11   4  6.1031  8.6882
   7 -11  -4  -4.051   7.089
   7 -11  -4  8.4743  6.6451
  -7 -11   4  17.287   6.742
  -6  11   4  6.7298  6.8985
  -6 -11   4  1.5267  6.9933
   6 -11  -4  8.6560  5.2646
   6 -11  -4  2.1456  4.5058
  -6 -11   4  4.2031  4.6627
  -5  11   4  40.705   6.935
  -5 -11   4  40.337   7.245
   5 -11  -4  44.723   5.335
   5 -11  -4  43.625   6.823
  -5 -11   4  36.107   6.983
  -4  11   4  82.599   7.309
  -4 -11   4  76.742   7.499
   4 -11  -4  101.58    7.78
   4 -11  -4  89.329   6.861
  -4 -11   4  93.274   7.023
  -3 -11   4  12.808   7.411
  -3  11   4  3.4581  5.1624
   3 -11  -4  12.528   7.814
   3 -11  -4  12.676   6.584
  -3 -11   4  15.384   7.297
  -2 -11   4  33.760   7.392
  -2  11   4  22.203   7.328
   2 -11  -4  18.862   7.420
   2 -11  -4  12.343   6.915
  -2 -11   4  11.338   6.948
  -1 -11   4  37.307   5.542
  -1  11   4  17.004   7.467
   1 -11  -4  32.792   5.417
   1 -11  -4  34.766   6.912
  -1 -11   4  40.389   6.877
   0 -11   4  22.640   7.230
   0  11   4  24.805   7.575
   0 -11  -4  36.565   7.590
   0 -11  -4  26.114   7.142
   0 -11   4  34.878   7.122
   1 -11   4  46.077   7.193
   1  11   4  46.816   7.426
  -1 -11  -4  31.842   5.515
  -1 -11  -4  38.456   8.812
   2 -11   4  135.52    5.77
   2  11   4  145.46    7.52
  -2 -11  -4  154.40    7.41
  -2 -11  -4  137.13   11.16
   3 -11   4  7.3696  7.0978
   3  11   4  10.444   7.098
  -3 -11  -4  4.9842  7.1020
   4 -11   4  101.10    5.54
   4  11   4  72.998   7.691
  -4 -11  -4  90.147   5.661
   5 -11   4  8.4731  4.7073
  -5 -11  -4  7.5295  4.7514
  -7  12   4  13.661   6.850
  -7 -12   4  3.8886  8.5160
   7 -12  -4  8.4994  7.1812
   7 -12  -4  5.8163  6.4388
  -7 -12   4  -3.568   6.762
  -6  12   4  11.178   5.053
  -6 -12   4  20.141   7.314
   6 -12  -4  17.609   6.905
   6 -12  -4  15.648   4.865
  -6 -12   4  20.666   4.858
  -5  12   4  31.313   7.005
  -5 -12   4  41.184   7.790
   5 -12  -4  55.540   7.049
   5 -12  -4  34.856   6.960
  -5 -12   4  37.553   7.024
  -4  12   4  8.3741  6.7568
  -4 -12   4  1.8613  6.9547
   4 -12  -4  3.9704  5.0299
   4 -12  -4  -3.019   6.871
  -4 -12   4  0.6187  6.6157
  -3 -12   4  99.896   7.743
  -3  12   4  79.482   7.231
   3 -12  -4  84.001   7.641
   3 -12  -4  87.135   5.346
  -3 -12   4  79.406   5.220
  -2 -12   4  104.97    7.40
  -2  12   4  100.98    7.32
   2 -12  -4  110.25    5.71
   2 -12  -4  108.84    6.98
  -2 -12   4  107.31    5.32
  -1 -12   4  44.852   5.383
  -1  12   4  32.862   7.205
   1 -12  -4  46.416   5.283
   1 -12  -4  41.962   7.357
  -1 -12   4  52.944   6.789
   0 -12   4  16.057   7.246
   0  12   4  18.017   6.997
   0 -12  -4  26.388   7.300
   0 -12  -4  22.949   6.937
   0 -12   4  24.619   6.739
   1 -12   4  29.741   7.183
   1  12   4  17.788   5.212
  -1 -12  -4  28.176   5.271
  -1 -12  -4  20.378   7.152
   2 -12   4  54.220   7.091
   2  12   4  42.705   7.203
  -2 -12  -4  62.852   7.337
  -2 -12  -4  53.948   8.833
   3 -12   4  2.5773  7.0776
   3  12   4  4.4677  6.8749
  -3 -12  -4  15.010   6.830
   4 -12   4  12.364   6.950
   4  12   4  6.7923  6.8517
  -4 -12  -4  9.5275  6.6663
  -6  13   4  22.103   5.263
  -6 -13   4  37.752   8.722
   6 -13  -4  47.106   7.303
   6 -13  -4  23.402   6.764
  -6 -13   4  36.166   7.052
  -5  13   4 -0.5360  6.7204
  -5 -13   4  -2.401   7.104
   5 -13  -4  4.4707  7.0720
   5 -13  -4  10.487   4.779
  -5 -13   4  4.7303  4.7017
  -4  13   4  2.9478  4.9528
  -4 -13   4  4.5371  5.0368
   4 -13  -4  -2.685   4.845
   4 -13  -4  6.7820  4.4789
  -4 -13   4  13.415   6.612
  -3  13   4  18.994   6.897
  -3 -13   4  36.991   5.442
   3 -13  -4  30.741   5.315
   3 -13  -4  38.324   6.987
  -3 -13   4  33.421   4.884
  -2 -13   4  47.394   7.382
  -2  13   4  59.441   6.975
   2 -13  -4  52.653   7.362
   2 -13  -4  52.952   6.937
  -2 -13   4  53.801   5.014
  -1 -13   4  14.606   7.000
  -1  13   4 -0.7936  6.7060
   1 -13  -4  -3.422   7.062
   1 -13  -4  9.4144  6.6780
  -1 -13   4  0.7974  6.6543
   0 -13   4  4.6730  4.8748
   0  13   4  10.393   4.820
   0 -13  -4  13.223   4.956
   0 -13  -4  -7.821   7.058
   0 -13   4  14.275   6.548
   1 -13   4  290.27    7.98
   1  13   4  254.88    8.34
  -1 -13  -4  272.82    6.80
  -1 -13  -4  293.71    9.42
   2 -13   4  228.61    6.51
   2  13   4  172.99    5.99
  -2 -13  -4  298.38    8.01
  -2 -13  -4  267.41   12.30
   3 -13   4  2.9885  7.1542
   3  13   4  3.9357  4.7586
  -3 -13  -4  -1.312   6.696
  -5  14   4  85.375   7.098
  -5 -14   4  100.41    7.78
   5 -14  -4  57.734   5.759
   5 -14  -4  101.29    7.28
  -5 -14   4  74.198   7.178
  -4  14   4  20.369   6.770
  -4 -14   4  9.5767  7.2823
   4 -14  -4  16.007   5.124
   4 -14  -4  17.143   6.802
  -4 -14   4  16.815   5.012
  -3  14   4  21.203   6.693
  -3 -14   4  37.070   7.478
   3 -14  -4  20.072   5.011
   3 -14  -4  18.172   5.032
  -3 -14   4  23.618   6.660
  -2  14   4  20.476   6.792
  -2 -14   4  21.858   7.152
   2 -14  -4  13.064   7.158
   2 -14  -4  21.178   4.918
  -2 -14   4  18.627   4.785
  -1 -14   4  5.5417  7.0431
  -1  14   4  8.9143  6.7900
   1 -14  -4  12.426   7.186
   1 -14  -4  1.8083  6.7590
  -1 -14   4  6.9388  6.6256
   0 -14   4  3.0958  7.0588
   0  14   4  -4.030   4.804
   0 -14  -4  -2.916   4.890
   0 -14  -4  2.7232  6.8822
   0 -14   4  9.7038  4.5525
   1 -14   4  13.679   7.147
   1  14   4  14.001   5.160
  -1 -14  -4  12.538   7.151
  -1 -14  -4  16.582   8.638
   1 -14   4  19.786   4.844
   2 -14   4  27.514   7.020
   2  14   4  21.398   6.984
  -2 -14  -4  16.059   5.083
  -2 -14  -4  17.142   8.680
   3 -15  -4  2.9001  6.7046
  -2  15   4  -3.437   6.706
  -2 -15   4  -1.848   5.293
   2 -15  -4  13.667   7.052
   2 -15  -4  -3.381   6.585
  -2 -15   4  -12.44    6.58
  -1  15   4  13.482   6.805
  -1 -15   4  24.549   6.955
   1 -15  -4  14.806   7.130
   1 -15  -4  16.964   6.703
  -1 -15   4  19.860   4.766
   0 -15   4  5.2989  4.8355
   0 -15  -4  19.498   6.886
   0 -15  -4  12.017   7.103
 -10   0   5  6.9872  6.3546
  10   0  -5  -7.766   4.488
  -9   0   5  2.1936  4.3775
   9   0  -5  16.209   4.895
  -8   0   5  4.9044  6.5848
   8   0  -5  18.382   6.965
  -7   0   5  1.3417  8.6617
  -7   0   5 -0.4795  5.0197
   7   0  -5  13.278   5.043
  -6   0   5  2.4428  7.5435
  -6   0   5  8.3648  7.2775
   6   0  -5 -0.5976  5.3785
  -5   0   5  -3.505   8.461
  -5   0   5  6.9029  7.7756
   5   0  -5  6.4332  6.1198
  -4   0   5  7.3866  8.6534
  -4   0   5  8.0430  5.7352
   4   0  -5  6.1298  8.5641
  -3   0   5  15.277   8.748
  -3   0   5  9.1009  5.8576
   3   0  -5  -1.940   6.258
  -2   0   5  -3.109   9.484
  -2   0   5  -2.734   8.675
   2   0  -5  6.3916  6.3528
  -1   0   5  4.3529  9.1687
  -1   0   5  -2.225   8.133
   1   0  -5  7.0221  6.1262
   0   0   5  8.0647  6.2462
   0   0   5 -0.3941  5.7633
   1   0   5  14.530   9.009
   1   0   5  1.6160  8.4448
   2   0   5 -0.5961  5.9111
   2   0   5  6.2035  8.2352
   3   0   5  7.9888  7.7899
   3   0   5  2.3715  8.9920
   4   0   5  -8.146   7.568
   4   0   5  -4.513   7.501
   5   0   5 -0.7569  4.6809
   5   0   5  4.5987  8.3630
   5   0   5  2.9165  8.7792
   6   0   5  9.6894  6.7202
   6   0   5  5.9619  4.9766
   6   0   5   1.670  12.233
   6   0   5   0.259  12.408
 -10   1   5  12.568   6.328
 -10  -1   5  -2.091   6.438
  10  -1  -5  -2.078   4.604
  10   1  -5  5.3455  6.7599
  -9   1   5  11.967   4.662
  -9  -1   5  1.7836  6.4327
   9  -1  -5  7.8266  6.8495
   9   1  -5  9.6802  4.8254
  -8   1   5   3.010  10.954
  -8   1   5  1.0654  4.7211
  -8  -1   5  -1.318   4.558
   8  -1  -5  7.5352  4.9223
   8   1  -5  2.1710  6.9921
  -7  -1   5  186.06   10.55
  -7   1   5  201.46    9.93
  -7  -1   5  197.38   12.20
  -7   1   5  201.87    5.77
  -7  -1   5  203.67    7.75
   7  -1  -5  188.34    6.01
   7   1  -5  196.11    6.20
  -6   1   5 1410.51   13.53
  -6  -1   5 1495.08   16.04
  -6   1   5 1417.26    9.98
  -6  -1   5 1452.95   11.51
   6  -1  -5 1373.93    9.84
   6   1  -5 1395.52   10.06
  -5   1   5  850.34   11.55
  -5  -1   5  782.80   12.02
  -5   1   5  750.08    8.63
  -5  -1   5  775.91    8.60
   5  -1  -5  880.33   10.82
   5   1  -5  787.30   11.00
  -4   1   5  16.873   9.197
  -4  -1   5  13.486   5.944
  -4   1   5  24.285   8.154
  -4  -1   5  -5.866   5.719
   4  -1  -5  10.082   5.937
   4   1  -5  8.5745  8.6330
  -3   1   5  156.62    6.94
  -3  -1   5  153.46    9.30
  -3   1   5  169.87    9.01
  -3  -1   5  156.18    8.82
   3  -1  -5  168.12    6.93
   3   1  -5  158.76    6.75
  -2   1   5  38.884   6.265
  -2  -1   5  36.828   9.175
  -2   1   5  29.973   5.831
  -2  -1   5  32.125   5.794
   2  -1  -5  32.339   6.053
   2   1  -5  42.083   6.062
  -1   1   5  4.7701  6.5699
  -1  -1   5  14.961   6.371
  -1   1   5  1.6001  8.2771
  -1  -1   5  5.1151  8.3684
   1  -1  -5  11.760   8.591
   1   1  -5  1.7769  8.4041
   0   1   5  5.7526  8.7128
   0  -1   5  25.964   8.915
   0   1   5  23.617   8.179
   0  -1   5  27.114   8.525
   1   1   5 1261.15   12.34
   1  -1   5 1281.48   12.13
   1   1   5 1296.27   14.83
   1  -1   5 1295.33   12.61
   2   1   5  18.509   5.783
   2  -1   5  29.561   8.096
   2   1   5  17.883   9.770
   2  -1   5  22.866   8.361
   3   1   5  119.97    5.80
   3  -1   5  113.95    5.87
   3   1   5  133.05   10.27
   3  -1   5  139.71    8.00
   4   1   5  3.3911  7.2893
   4  -1   5  1.8444  4.9251
   4   1   5   4.178  10.076
   4  -1   5  5.3718  7.5854
   5  -1   5 -0.2978  4.5855
   5   1   5  3.4613  5.0129
   5  -1   5  3.9789  4.8764
   5  -1   5  4.2804  7.3773
   6  -1   5  5.4197  4.4289
   6   1   5  12.785   7.198
   6  -1   5 -0.1794  5.2720
   6  -1   5  5.1630  8.6017
   6  -1   5  3.4826  8.9837
 -10   2   5  2.9502  6.4944
 -10  -2   5  16.720   6.610
  10  -2  -5  9.8859  6.7173
  10   2  -5  0.6827  6.7103
  -9   2   5  133.20    6.83
  -9  -2   5  99.589   7.107
   9  -2  -5  100.15    7.25
   9   2  -5  128.59    7.52
  -8   2   5  23.684   8.551
  -8   2   5  44.893   6.648
  -8  -2   5  28.913   6.675
   8  -2  -5  14.347   6.801
   8   2  -5  21.342   7.251
  -7  -2   5  100.62   12.61
  -7   2   5  102.23    8.01
  -7  -2   5  101.80   13.90
   7  -2  -5  100.44    9.91
  -7   2   5  121.30    5.46
  -7  -2   5  105.55    7.39
   7  -2  -5  96.192   7.801
   7   2  -5  103.14    5.71
  -6  -2   5 1012.53   13.25
  -6   2   5 1028.59   11.96
  -6  -2   5 1038.47   14.71
   6  -2  -5 1046.19   12.50
  -6   2   5 1060.44   10.05
  -6  -2   5 1167.79   10.23
   6  -2  -5 1022.12    8.72
   6   2  -5 1014.81   10.36
  -5   2   5 1145.97   11.88
  -5  -2   5  992.42   13.52
   5  -2  -5  955.51   11.89
  -5   2   5  980.10    8.88
  -5  -2   5 1112.75   10.70
   5  -2  -5  971.76   10.84
   5   2  -5  920.05    8.96
  -4   2   5  291.89   10.14
  -4  -2   5  262.49    9.58
   4  -2  -5  256.84    7.27
  -4   2   5  316.95    8.80
  -4  -2   5  301.83    8.97
   4  -2  -5  258.61    9.13
   4   2  -5  255.12    6.99
  -3   2   5  19.704   9.221
  -3  -2   5  10.261   8.958
   3  -2  -5  13.232   6.309
  -3   2   5  28.780   8.140
  -3  -2   5  19.386   8.496
   3  -2  -5  19.697   8.424
   3   2  -5  13.773   8.655
  -2   2   5  104.84    6.87
  -2  -2   5  107.94    9.36
   2  -2  -5  93.634   6.719
  -2   2   5  97.921   6.590
  -2  -2   5  111.43    9.04
   2  -2  -5  109.25    8.96
   2   2  -5  102.99    9.37
  -1   2   5  50.901   9.014
  -1  -2   5  35.004   8.978
  -1   2   5  26.501   8.441
  -1  -2   5  46.116   6.075
   1  -2  -5  46.051   8.731
   0   2   5 1582.30   12.49
   0  -2   5 1472.57   12.51
   0   2   5 1467.08   14.23
   0  -2   5 1540.81   13.28
   0  -2  -5 1436.94   13.42
   1   2   5 5294.83   16.93
   1  -2   5 5453.52   17.23
   1   2   5 5661.72   26.49
   1  -2   5 5808.26   20.84
   2   2   5  826.54    8.47
   2  -2   5  828.85    8.29
   2   2   5  892.17   13.05
   2  -2   5  963.60   11.13
   3   2   5  13.283   7.549
   3  -2   5  12.290   5.347
   3   2   5  16.554  10.507
   3  -2   5  12.868   7.484
   4  -2   5  26.537   6.988
   4   2   5  24.766   5.412
   4  -2   5  18.680   7.588
   4  -2   5  27.167   9.428
   5  -2   5  32.496   4.869
   5   2   5  51.255   7.202
   5  -2   5  52.716   5.092
   5  -2   5  45.612   9.242
   6  -2   5  16.138   6.447
   6   2   5  11.578   5.143
   6  -2   5  13.868   6.944
   6  -2   5  15.208   8.543
   6  -2   5  16.124   7.378
 -10   3   5  3.8173  6.3296
 -10  -3   5  18.536   4.673
  10  -3  -5  5.5547  4.7653
  10   3  -5  10.103   4.564
  -9   3   5  7.6936  9.4453
  -9   3   5  0.0585  4.2933
  -9  -3   5  2.9372  4.3863
   9  -3  -5  -4.559   6.512
   9   3  -5  8.7259  6.8714
  -8   3   5  20.581   6.960
   8  -3  -5  19.023   7.705
  -8   3   5  31.722   6.642
  -8  -3   5  24.847   6.615
   8  -3  -5  35.693   6.818
   8   3  -5  29.042   7.158
  -7   3   5  38.776   7.315
   7  -3  -5  32.902   8.044
  -7   3   5  39.250   4.870
  -7  -3   5  41.146   7.114
   7  -3  -5  44.700   5.301
   7   3  -5  40.638   7.548
  -6  -3   5  385.44   11.27
  -6   3   5  380.24    9.29
  -6  -3   5  379.65   10.16
   6  -3  -5  365.35    9.70
  -6   3   5  386.82    6.60
  -6  -3   5  366.12    6.60
   6  -3  -5  386.28    8.61
   6   3  -5  375.74    6.83
  -5  -3   5  510.69   10.76
  -5   3   5  540.35   10.18
  -5  -3   5  524.61   10.95
   5  -3  -5  521.81    9.74
  -5   3   5  531.59    7.45
  -5  -3   5  609.83    9.49
   5  -3  -5  530.77    9.53
   5   3  -5  494.70    9.89
  -4  -3   5  14.733   7.688
  -4   3   5  16.332   9.081
  -4  -3   5  18.756   8.476
   4  -3  -5  22.791   6.191
  -4   3   5  20.633   7.788
  -4  -3   5  10.262   8.071
   4  -3  -5  8.9710  8.0670
   4   3  -5  23.939   6.300
  -3   3   5  64.591   9.043
  -3  -3   5  57.671   9.037
   3  -3  -5  55.462   8.821
  -3   3   5  52.222   5.787
  -3  -3   5  65.012   5.930
   3  -3  -5  54.858   8.412
   3   3  -5  60.758   8.673
  -2   3   5  67.299   9.452
  -2  -3   5  61.795   6.730
   2  -3  -5  48.637   9.216
  -2   3   5  66.100   5.716
  -2  -3   5  72.913   6.140
   2  -3  -5  62.847   8.750
  -1   3   5  0.5307  6.3386
  -1  -3   5  -2.117   8.934
   1  -3  -5  -7.970   8.534
  -1   3   5  0.9604  8.1489
  -1  -3   5 -0.2915  6.3246
   1  -3  -5  4.1457  8.5346
   0   3   5  11.834   6.139
   0  -3   5  6.0255  6.0950
   0  -3  -5  -8.288   6.182
   0   3   5  2.9535  7.8198
   0  -3   5  -3.215   8.760
   0  -3  -5  7.7027  9.0620
   1   3   5  958.88    9.36
   1  -3   5  981.20   11.55
   1   3   5 1011.88   13.10
   1  -3   5 1036.85   11.48
   2  -3   5  7.6763  5.1376
   2   3   5  -8.334   7.671
   2  -3   5  10.023   5.445
   2   3   5  5.5495  9.1305
   2  -3   5  1.5548  7.4341
   3  -3   5  68.760   5.181
   3   3   5  66.163   7.642
   3  -3   5  61.166   5.603
   3  -3   5  69.097   7.794
   4  -3   5  32.623   7.087
   4   3   5  12.133   7.302
   4  -3   5  23.290   7.117
   4  -3   5  31.384   7.595
   5  -3   5  -2.159   6.805
   5   3   5  -7.750   6.896
   5  -3   5  7.8752  6.9657
   5  -3   5  8.3259  6.9578
   6  -3   5  10.686   4.747
   6   3   5  -1.210   4.781
   6  -3   5  2.4968  4.8039
   6  -3   5  4.1201  6.5459
   6  -3   5  5.8690  8.6320
 -10   4   5  -1.237   6.282
 -10  -4   5  -6.124   6.387
  10  -4  -5  11.947   4.683
  10   4  -5  5.2431  4.8825
  -9   4   5  9.0376  8.2422
   9  -4  -5  8.6458  8.7240
  -9   4   5  13.056   4.440
  -9  -4   5  1.3885  4.4470
   9  -4  -5  8.3818  6.5962
   9   4  -5  -6.193   6.895
  -8   4   5  6.3664  6.7829
   8  -4  -5  6.8901  9.2292
  -8   4   5  -7.930   4.664
  -8  -4   5  11.847   6.526
   8  -4  -5  13.515   6.953
   8   4  -5  15.256   6.896
  -7   4   5  11.661   7.090
   7  -4  -5  19.082   7.733
  -7   4   5  11.388   4.861
  -7  -4   5  19.015   4.887
   7  -4  -5  14.002   4.958
   7   4  -5  12.576   7.233
  -6  -4   5  186.36   10.21
  -6   4   5  196.40    8.18
  -6  -4   5  178.74   10.44
   6  -4  -5  178.67    8.53
  -6   4   5  202.19    7.66
  -6  -4   5  194.22    7.63
   6  -4  -5  174.33    6.07
   6   4  -5  182.30    8.01
  -5  -4   5  17.268   9.727
  -5   4   5  35.067   7.573
  -5  -4   5  17.121   8.021
   5  -4  -5  3.5497  7.6401
  -5   4   5  11.940   5.360
  -5  -4   5  17.414   5.167
   5  -4  -5  21.183   7.736
   5   4  -5  17.186   5.401
  -4  -4   5  34.742   7.858
  -4   4   5  23.875   8.870
   4  -4  -5  39.073   8.793
  -4  -4   5  38.672   7.703
  -4   4   5  42.195   5.419
   4  -4  -5  51.388   7.906
  -4  -4   5  36.878   8.051
   4   4  -5  46.040   8.292
  -3  -4   5  31.601   7.722
  -3   4   5  33.752   8.761
   3  -4  -5  24.635   8.843
  -3  -4   5  20.000   8.644
  -3   4   5  36.408   8.061
   3  -4  -5  38.863   8.150
  -3  -4   5  33.805   8.274
   3   4  -5  28.950   6.155
  -2  -4   5  16.359   8.018
  -2   4   5  28.283   8.976
   2  -4  -5  29.889   6.007
  -2  -4   5  21.775   8.653
  -2   4   5  19.173   8.377
   2  -4  -5  18.358   6.270
  -2  -4   5  20.659   5.818
  -1  -4   5  46.565   8.214
  -1   4   5  38.065   9.229
   1  -4  -5  37.369   6.190
  -1  -4   5  52.585   8.588
  -1   4   5  40.802   8.016
   1  -4  -5  59.655   8.517
  -1  -4   5  40.022   6.038
   0  -4   5  97.657   8.107
   0   4   5  121.46    6.34
   0  -4  -5  112.08    9.07
   0  -4   5  121.92    8.75
   0   4   5  113.71    8.64
   0  -4   5  134.31    8.49
   0  -4  -5  108.46    9.13
   1  -4   5  61.735   7.947
   1   4   5  55.769   5.991
  -1  -4  -5  72.156   8.172
   1  -4   5  71.929   8.269
   1   4   5  61.740   8.409
   1  -4   5  45.452   8.177
   2  -4   5  12.454   7.198
   2   4   5  5.2208  7.7126
   2  -4   5  10.161   5.440
   2   4   5  2.0820  9.1101
   2  -4   5  -2.305   5.239
   3  -4   5  -4.749   6.988
   3   4   5  9.3576  5.0898
   3  -4   5  15.210   7.545
   3  -4   5  2.6874  7.4606
   4  -4   5 -0.3294  4.8110
   4   4   5  -8.008   5.054
   4  -4   5  -1.580   4.970
   4  -4   5  8.5416  6.8508
   5  -4   5  1.9827  6.8048
   5   4   5  9.3481  5.0260
   5  -4   5  22.713   6.941
   5  -4   5  10.861   7.081
   6  -4   5  17.210   6.472
   6   4   5  -19.50    6.96
   6  -4   5  13.454   7.027
   6  -4   5  7.1853  6.4275
   6  -4   5  -1.260   7.112
  -9   5   5  12.702   8.223
   9  -5  -5  14.846   7.267
  -9   5   5  23.908   6.411
  -9  -5   5  21.739   6.535
   9  -5  -5  21.289   4.798
   9   5  -5  25.975   6.947
  -8   5   5  32.047   7.006
   8  -5  -5  27.989   7.300
  -8   5   5  30.052   4.732
  -8  -5   5  30.117   4.790
   8  -5  -5  23.094   6.890
   8   5  -5  32.869   5.007
  -7   5   5  245.88    8.44
   7  -5  -5  221.57    8.86
  -7   5   5  237.87    7.57
  -7  -5   5  240.51    7.61
   7  -5  -5  231.15    6.09
   7   5  -5  222.04    6.26
  -6  -5   5 1301.00   14.92
  -6   5   5 1496.34   12.13
  -6  -5   5 1276.28   16.23
   6  -5  -5 1295.83   12.87
  -6   5   5 1292.87    9.27
  -6  -5   5 1281.96   11.11
   6  -5  -5 1295.08   10.84
   6   5  -5 1237.62    9.35
  -5  -5   5  286.20    8.87
  -5   5   5  304.31    8.65
   5  -5  -5  264.54    6.86
  -5  -5   5  281.11   10.56
  -5   5   5  291.14    6.39
   5  -5  -5  278.45    8.35
  -5  -5   5  266.44    6.18
   5   5  -5  280.87    8.42
  -4  -5   5  23.854   5.737
  -4   5   5  24.525   7.930
   4  -5  -5  21.678   8.240
  -4  -5   5  13.246   5.195
  -4   5   5  33.026   7.304
   4  -5  -5  29.069   7.619
  -4  -5   5  34.853   7.425
   4   5  -5  14.144   5.501
  -3  -5   5  -2.600   8.091
  -3   5   5  4.1910  6.1540
   3  -5  -5  -2.986   7.873
  -3  -5   5  12.272   5.467
  -3   5   5 -0.0591  7.8327
   3  -5  -5  20.439   8.310
  -3  -5   5  7.8129  5.6979
  -2  -5   5  74.072   8.237
  -2   5   5  81.424   8.916
   2  -5  -5  81.330   6.263
  -2   5   5  80.932   8.014
   2  -5  -5  68.689   7.856
  -2  -5   5  77.579   8.196
  -1  -5   5  22.498   7.697
  -1   5   5  12.773   8.860
   1  -5  -5  27.260   8.593
  -1   5   5  19.236   7.785
   1  -5  -5  18.472   7.888
  -1  -5   5  17.259   8.022
   0  -5   5  4.6743  5.4885
   0   5   5  20.863   5.940
   0  -5  -5  8.4290  5.8529
   0   5   5  9.7960  8.0059
   0  -5  -5  12.238   8.194
   0  -5   5  10.127   7.764
   1  -5   5  508.61    9.20
   1   5   5  489.64    7.41
  -1  -5  -5  428.59    8.99
   1   5   5  505.95   12.17
   1  -5   5  564.17    9.28
  -1  -5  -5  534.86   11.97
   2  -5   5  70.063   7.390
   2   5   5  65.499   7.798
  -2  -5  -5  68.973   5.617
   2  -5   5  63.072   5.456
   3  -5   5  105.21    5.55
   3   5   5  106.48    7.81
   3  -5   5  111.00    7.44
   4  -5   5  42.230   5.068
   4   5   5  58.220   7.259
   4  -5   5  50.443   5.013
   4  -5   5  55.441   7.183
   5  -5   5  10.511   6.612
   5   5   5  16.364   6.785
   5  -5   5  12.046   4.612
   5  -5   5  -6.862   7.037
   6  -5   5  10.556   4.806
   6   5   5  14.665   7.466
   6  -5   5  11.070   4.840
   6  -5   5  2.8750  7.2898
  -9   6   5  91.037   7.092
   9  -6  -5  87.285   7.640
  -9   6   5  77.637   4.994
  -9  -6   5  78.415   5.344
   9  -6  -5  79.548   7.055
   9   6  -5  85.153   6.921
  -8   6   5  34.604   7.151
   8  -6  -5  38.790   7.600
  -8   6   5  53.502   6.586
  -8  -6   5  30.368   6.566
   8  -6  -5  40.543   6.886
   8   6  -5  48.936   7.162
  -7   6   5  17.913   7.183
   7  -6  -5  26.026   7.353
  -7   6   5  16.467   6.442
  -7  -6   5  22.400   6.676
   7  -6  -5  14.420   6.745
   7   6  -5  29.212   6.853
  -6  -6   5  432.43   11.36
  -6   6   5  424.23    8.73
   6  -6  -5  353.76    9.12
  -6  -6   5  415.35    9.90
  -6   6   5  433.85    8.21
   6  -6  -5  386.95    6.60
  -6  -6   5  400.58    8.63
   6   6  -5  395.36    8.98
  -5  -6   5  390.08   10.72
  -5   6   5  364.08    6.82
   5  -6  -5  344.83    8.92
  -5  -6   5  365.62    9.45
  -5   6   5  372.35    6.77
   5  -6  -5  353.06    8.24
  -5  -6   5  348.44    6.53
  -4  -6   5  117.99    5.92
  -4   6   5  126.74    8.28
   4  -6  -5  141.15    8.20
  -4  -6   5  130.17    8.16
  -4   6   5  119.69    5.46
   4  -6  -5  133.43    7.92
  -4  -6   5  126.41    7.65
  -3  -6   5  7.1870  5.4205
  -3   6   5 -0.1769  7.9025
   3  -6  -5  15.198   5.559
  -3   6   5  1.5536  5.1427
   3  -6  -5  3.0256  7.5788
  -3  -6   5  10.614   5.490
  -2  -6   5  6.3264  7.5776
  -2   6   5  11.978   8.516
   2  -6  -5  10.317   8.256
  -2   6   5  1.6322  7.7185
   2  -6  -5  12.048   7.812
  -2  -6   5  8.4471  5.5801
  -1  -6   5  6.8958  5.3936
  -1   6   5  1.4564  5.8650
   1  -6  -5  10.469   5.585
  -1   6   5  8.5495  7.2047
   1  -6  -5  6.0620  7.2312
  -1  -6   5  10.913   5.384
   0  -6   5  557.88    9.28
   0   6   5  526.53    7.43
   0  -6  -5  567.76    9.45
   0   6   5  550.55   10.89
   0  -6  -5  653.44   12.12
   0  -6   5  608.08    8.99
   1  -6   5 1777.27   12.29
   1   6   5 1802.07   12.23
  -1  -6  -5 1847.31   12.29
   1  -6   5 1781.87   10.34
  -1  -6  -5 1774.72   16.83
   2  -6   5  210.60    6.13
   2   6   5  221.58    6.28
  -2  -6  -5  219.32    8.19
   2  -6   5  273.12    7.80
   3  -6   5 -0.6817  4.9022
   3   6   5  4.9561  7.5677
   3  -6   5  8.3783  5.2992
   4  -6   5 -0.5303  4.9325
   4   6   5  0.9800  6.7608
   4  -6   5  4.9636  7.0728
   5  -6   5  48.207   4.852
   5   6   5  38.820   7.287
   5  -6   5  66.109   6.747
   5  -6   5  55.400   7.246
  -9   7   5  15.233   7.175
   9  -7  -5  14.485   7.345
  -9  -7   5  13.709   4.708
   9  -7  -5  13.459   6.778
   9   7  -5  11.516   5.116
  -8   7   5  70.586   7.505
   8  -7  -5  48.668   7.823
  -8  -7   5  62.704   5.162
   8  -7  -5  48.107   5.026
   8   7  -5  64.301   7.174
  -7   7   5  1.5512  6.6099
  -7  -7   5  -1.584  12.216
  -7  -7   5   2.913  11.991
   7  -7  -5  1.3319  6.9436
  -7   7   5  1.5166  6.4967
   7  -7  -5  19.614   4.921
  -7  -7   5  5.5247  4.5588
  -6  -7   5  4.8797  8.6417
  -6   7   5  7.6339  4.8624
   6  -7  -5  9.9435  7.3815
  -6  -7   5  3.9686  8.4404
  -6   7   5  2.2921  4.7702
   6  -7  -5  0.8334  7.1278
  -6  -7   5  13.546   6.995
  -5  -7   5  56.475   7.802
  -5   7   5  62.964   7.532
   5  -7  -5  71.049   7.041
  -5  -7   5  60.370   7.535
  -5   7   5  60.276   5.002
   5  -7  -5  56.160   7.231
  -5  -7   5  60.593   7.221
  -4  -7   5  59.716   7.737
  -4   7   5  70.525   7.979
   4  -7  -5  57.927   8.056
  -4   7   5  64.384   7.566
   4  -7  -5  75.946   7.431
  -4  -7   5  59.455   5.394
  -3  -7   5  3.9607  5.1227
  -3   7   5  -2.489   7.891
   3  -7  -5  7.5229  5.4129
  -3   7   5  3.9737  4.8961
   3  -7  -5  4.6244  7.3458
  -3  -7   5  9.0330  7.3898
  -2  -7   5  90.433   7.747
  -2   7   5  90.294   8.378
   2  -7  -5  79.745   7.894
  -2   7   5  91.528   7.478
   2  -7  -5  85.708   7.981
  -2  -7   5  82.441   7.782
  -1  -7   5  8.7717  7.5302
  -1   7   5  -5.744   7.754
   1  -7  -5  1.3816  5.5067
   1  -7  -5  4.8644  7.1390
  -1  -7   5  14.670   5.344
   0  -7   5  -5.031   7.239
   0   7   5  12.546   7.506
   0  -7  -5  -9.631   7.401
   0  -7  -5  -2.772   7.396
   0  -7   5  14.028   7.311
   1  -7   5  288.72    6.23
   1   7   5  298.52    8.78
  -1  -7  -5  305.35    8.65
  -1  -7  -5  324.73   11.27
   1  -7   5  321.60    6.69
   2  -7   5  17.876   7.158
   2   7   5  13.153   7.540
  -2  -7  -5  19.481   5.504
   2  -7   5  17.830   4.982
   3  -7   5  11.832   6.784
   3   7   5  4.0353  5.1529
  -3  -7  -5  19.234   6.674
   3  -7   5  -10.18    6.84
   4  -7   5  37.244   5.017
   4   7   5  30.677   7.303
   4  -7   5  44.001   7.148
   5  -7   5  7.3740  7.0742
   5   7   5  8.4318  5.2847
   5  -7   5  11.924   7.158
  -8   8   5  -2.009   6.642
   8  -8  -5  8.5483  6.8973
  -8  -8   5  6.1763  4.3234
   8  -8  -5  8.0085  6.8672
  -7   8   5  9.7041  6.5123
  -7  -8   5  14.794  10.000
   7  -8  -5  18.292   6.839
  -7  -8   5  13.425  10.758
   7  -8  -5  9.7480  4.8496
  -7  -8   5  -2.372   4.570
  -6   8   5  310.62    8.26
  -6  -8   5  304.10    9.36
   6  -8  -5  275.00    8.75
  -6  -8   5  315.11    9.24
   6  -8  -5  271.00    7.92
  -6  -8   5  267.26    6.16
  -5  -8   5  49.905   7.258
  -5   8   5  42.292   7.441
   5  -8  -5  54.129   7.616
   5  -8  -5  45.963   5.020
  -5  -8   5  44.416   7.071
  -4  -8   5  13.224   7.156
  -4   8   5  21.642   5.142
   4  -8  -5  7.6568  7.7454
   4  -8  -5  30.751   7.501
  -4  -8   5  15.917   4.941
  -3  -8   5  38.311   7.351
  -3   8   5  31.500   7.407
   3  -8  -5  31.003   7.398
   3  -8  -5  47.188   7.138
  -3  -8   5  43.370   7.284
  -2  -8   5  47.689   5.770
  -2   8   5  38.187   5.489
   2  -8  -5  58.171   7.759
   2  -8  -5  49.067   7.572
  -2  -8   5  44.341   7.152
  -1  -8   5  48.299   7.518
  -1   8   5  53.443   5.681
   1  -8  -5  55.833   7.987
   1  -8  -5  69.281   7.687
  -1  -8   5  57.142   5.230
   0  -8   5  94.377   5.350
   0   8   5  69.085   6.041
   0  -8  -5  89.361   5.943
   0  -8  -5  88.672   8.007
   0  -8   5  102.64    5.15
   1  -8   5  47.896   7.480
   1   8   5  31.018   7.727
  -1  -8  -5  32.604   5.593
  -1  -8  -5  34.031   8.760
   1  -8   5  39.395   7.294
   2  -8   5  14.514   6.895
   2   8   5  7.2086  5.1716
  -2  -8  -5  -3.371   6.969
   2  -8   5  6.7897  7.3082
   3  -8   5  0.0703  6.7806
   3   8   5 -0.5837  4.9366
  -3  -8  -5  6.7536  4.9789
   3  -8   5  -3.898   6.852
   4  -8   5  1.6839  6.7755
   4   8   5  5.2551  4.6811
  -4  -8  -5  9.6363  4.8920
   4  -8   5  12.890   6.696
   5  -8   5  -1.610   6.969
   5   8   5  6.9186  7.0967
  -8   9   5  18.919   6.917
   8  -9  -5  25.296   6.959
   8  -9  -5  8.0048  6.7860
  -8  -9   5  11.871   4.943
  -7   9   5  79.811   7.305
  -7  -9   5  81.200  10.836
   7  -9  -5  75.526   7.645
  -7  -9   5  78.533   9.597
   7  -9  -5  74.461   7.028
  -7  -9   5  76.516   5.217
  -6   9   5  391.25    8.31
  -6  -9   5  325.22   10.97
   6  -9  -5  335.65    6.97
  -6  -9   5  351.63   10.85
   6  -9  -5  352.92    8.26
  -6  -9   5  353.40    7.93
  -5  -9   5  8.6626  7.0303
  -5   9   5  4.0852  4.9930
   5  -9  -5  -2.590   5.357
   5  -9  -5  8.1711  5.0186
  -5  -9   5  5.1964  6.6154
  -4  -9   5  15.398   7.090
  -4   9   5  15.471   7.514
   4  -9  -5  16.231   7.761
   4  -9  -5  4.7541  7.2738
  -4  -9   5  6.1311  4.9240
  -3  -9   5  76.406   7.588
  -3   9   5  84.192   5.493
   3  -9  -5  99.472   7.571
   3  -9  -5  93.226   7.170
  -3  -9   5  95.675   5.357
  -2  -9   5  168.40    5.71
  -2   9   5  161.85    8.09
   2  -9  -5  176.76    8.21
   2  -9  -5  175.64    7.64
  -2  -9   5  176.40    5.75
  -1  -9   5  50.058   7.568
  -1   9   5  40.470   5.498
   1  -9  -5  45.520   7.745
   1  -9  -5  42.980   7.224
  -1  -9   5  48.957   5.191
   0  -9   5  19.065   6.776
   0   9   5  6.7181  5.3053
   0  -9  -5  6.8250  5.0768
   0  -9  -5  4.2943  8.4212
   0  -9   5  2.6301  5.1071
   1  -9   5  39.830   5.114
   1   9   5  27.761   5.190
  -1  -9  -5  31.329   5.350
  -1  -9  -5  33.270   8.586
   1  -9   5  47.158   7.190
   2  -9   5  28.623   6.959
   2   9   5  12.269   7.164
  -2  -9  -5  17.126   7.099
   2  -9   5  12.000   7.099
   3  -9   5  36.715   6.885
   3   9   5  57.389   7.493
  -3  -9  -5  50.670   5.007
   3  -9   5  57.991   7.162
   4  -9   5  56.949   7.279
   4   9   5  62.905   5.277
  -4  -9  -5  70.979   5.455
   4  -9   5  67.341   5.821
  -7  10   5  -1.147   4.628
  -7 -10   5  -2.385   8.866
   7 -10  -5  2.6279  7.0208
  -7 -10   5  1.6691  8.4419
   7 -10  -5  1.8169  6.4961
  -7 -10   5  1.9892  6.4480
  -6  10   5  62.350   5.396
  -6 -10   5  40.268   7.512
   6 -10  -5  45.596   7.481
   6 -10  -5  49.121   4.945
  -6 -10   5  60.716   6.712
  -5 -10   5  33.659   7.298
  -5  10   5  32.336   5.096
   5 -10  -5  37.643   7.330
   5 -10  -5  20.282   6.764
  -5 -10   5  30.685   4.825
  -4 -10   5  41.790   7.097
  -4  10   5  37.289   7.304
   4 -10  -5  38.848   5.320
   4 -10  -5  36.953   7.066
  -4 -10   5  33.824   4.764
  -3 -10   5  13.493   6.928
  -3  10   5  25.873   7.147
   3 -10  -5  10.381   4.830
   3 -10  -5  12.436   6.913
  -3 -10   5  5.2911  6.6950
  -2 -10   5  26.224   7.331
  -2  10   5  24.773   6.931
   2 -10  -5  6.8789  7.3336
   2 -10  -5  9.8690  5.0876
  -2 -10   5  6.4736  4.8504
  -1 -10   5  1.4342  4.6562
  -1  10   5  -1.314   5.137
   1 -10  -5  6.2272  7.1860
   1 -10  -5  10.656   7.048
  -1 -10   5  6.6460  4.8126
   0 -10   5  70.654   5.067
   0  10   5  64.573   5.338
   0 -10  -5  84.197   7.333
   0 -10  -5  81.760   7.454
   0 -10   5  60.485   5.226
   1 -10   5  115.33    5.58
   1  10   5  89.969   5.767
  -1 -10  -5  116.16    5.48
  -1 -10  -5  118.77    9.53
   1 -10   5  110.14    5.40
   2 -10   5  -12.09    6.78
   2  10   5  0.2277  6.8692
  -2 -10  -5  15.308   6.914
   2 -10   5  6.4120  6.8720
   3 -10   5  22.517   5.066
   3  10   5  20.033   6.872
  -3 -10  -5  27.671   5.095
   3 -10   5  26.880   4.976
   4 -10   5  30.931   5.063
   4  10   5  24.966   7.110
  -4 -10  -5  35.808   5.052
  -7  11   5  -1.978   7.030
  -7 -11   5  5.0097  8.3495
   7 -11  -5  13.284   7.211
  -7 -11   5  1.3814  8.4623
   7 -11  -5  -7.256   6.396
  -7 -11   5  11.823   6.545
  -6  11   5  28.284   6.703
  -6 -11   5  19.371   7.153
   6 -11  -5  27.987   7.024
   6 -11  -5  13.765   7.039
  -6 -11   5  31.275   6.646
  -5  11   5  3.7862  6.6629
  -5 -11   5  13.925   7.347
   5 -11  -5  -9.789   6.999
   5 -11  -5  3.7198  4.5934
  -5 -11   5 -0.8606  4.5514
  -4 -11   5  25.687   7.014
  -4  11   5  32.883   7.104
   4 -11  -5  30.375   5.214
   4 -11  -5  22.711   5.018
  -4 -11   5  34.989   6.763
  -3 -11   5  15.845   4.946
  -3  11   5  26.561   5.178
   3 -11  -5  14.838   5.002
   3 -11  -5  13.759   4.843
  -3 -11   5  16.571   6.726
  -2 -11   5  45.327   5.319
  -2  11   5  36.990   5.032
   2 -11  -5  39.641   7.131
   2 -11  -5  31.604   5.129
  -2 -11   5  50.135   6.763
  -1 -11   5  -1.757   4.917
  -1  11   5  6.9804  6.9408
   1 -11  -5  -5.727   7.171
   1 -11  -5  6.4793  6.7365
  -1 -11   5  6.9826  4.7886
   0 -11   5  4.7544  6.7430
   0  11   5  5.7967  4.9361
   0 -11  -5  6.5567  5.0139
   0 -11  -5  7.3277  6.9421
   0 -11   5  8.8203  6.6057
   1 -11   5  34.718   5.102
   1  11   5  36.316   4.860
  -1 -11  -5  26.159   6.977
  -1 -11  -5  34.512   8.468
   1 -11   5  32.721   6.500
   2 -11   5  19.334   6.787
   2  11   5  1.5647  6.5756
  -2 -11  -5  8.1921  4.6389
   2 -11   5  4.5686  4.6357
   3 -11   5  5.0050  6.8944
   3  11   5  7.5278  7.0326
  -3 -11  -5  10.339   6.949
   3 -11   5  4.5599  4.7327
  -6  12   5  144.19    7.60
  -6 -12   5  123.39    8.07
   6 -12  -5  84.561   7.864
   6 -12  -5  122.25    7.36
  -6 -12   5  137.43    7.28
  -5  12   5  36.009   5.172
  -5 -12   5  42.128   7.461
   5 -12  -5  37.621   7.211
   5 -12  -5  39.767   5.436
  -5 -12   5  -3.916   4.900
  -4 -12   5  1.3025  7.0235
  -4  12   5  7.8540  6.6472
   4 -12  -5  9.9797  5.1677
   4 -12  -5  16.193   4.643
  -4 -12   5  -4.007   4.617
  -3 -12   5  21.154   7.159
  -3  12   5  33.093   4.797
   3 -12  -5  34.590   5.155
   3 -12  -5  42.930   7.229
  -3 -12   5  29.171   4.984
  -2 -12   5  19.527   5.091
  -2  12   5  22.605   6.915
   2 -12  -5  17.974   7.205
   2 -12  -5  17.428   6.673
  -2 -12   5  22.131   6.700
  -1 -12   5  13.939   5.198
  -1  12   5  16.499   4.959
   1 -12  -5  26.260   6.998
   1 -12  -5  35.631   6.574
  -1 -12   5  39.587   6.577
   0 -12   5  12.713   4.904
   0  12   5  1.0296  6.8407
   0 -12  -5  1.0489  4.9972
   0 -12  -5  -2.603   6.811
   0 -12   5  15.188   6.316
   1 -12   5  6.4226  4.6279
   1  12   5  2.2581  6.7445
  -1 -12  -5  -3.599   6.892
  -1 -12  -5  2.7866  6.7941
   1 -12   5 -0.6401  6.4968
   2 -12   5  2.6882  6.8061
   2  12   5  7.4804  6.9057
  -2 -12  -5  23.645   6.815
   2 -12   5  -3.092   4.432
  -4  13   5  10.166   4.474
  -4 -13   5  5.4821  7.1127
   4 -13  -5  16.026   6.802
   4 -13  -5 -0.0787  4.8394
  -4 -13   5  5.1194  6.6161
  -3 -13   5  89.079   5.703
  -3  13   5  81.597   5.305
   3 -13  -5  106.21    7.65
   3 -13  -5  111.74    7.34
  -3 -13   5  79.600   7.000
  -2 -13   5  93.246   6.008
  -2  13   5  130.24    7.27
   2 -13  -5  98.088   5.853
   2 -13  -5  96.154   8.039
  -2 -13   5  93.294   7.201
  -1 -13   5  29.547   5.071
  -1  13   5  37.450   6.735
   1 -13  -5  38.977   7.548
   1 -13  -5  24.086   7.260
  -1 -13   5  18.466   6.460
   0 -13   5  6.3833  5.0824
   0  13   5  3.5769  4.7758
   0 -13  -5  1.8121  4.8818
   0 -13  -5  1.5649  6.7249
   0 -13   5 -0.2003  6.4370
   1 -13   5  11.663   6.935
   1  13   5  11.469   6.661
  -1 -13  -5  2.9286  6.8861
  -1 -13  -5  2.9308  8.4077
   1 -13   5  5.0236  6.4848
  -9   0   6  132.85    5.64
   9   0  -6  134.52    7.48
  -8   0   6  9.4461  9.3964
  -8   0   6  8.3080  9.5399
  -8   0   6  -2.167   4.588
   8   0  -6  5.7423  6.8361
  -7   0   6  16.278   6.978
  -7   0   6  11.000   4.566
   7   0  -6  14.132   4.916
  -6   0   6  15.299   7.927
  -6   0   6  18.333   6.924
   6   0  -6  14.864   7.173
  -5   0   6  108.95    8.08
  -5   0   6  98.776   7.256
   5   0  -6  89.029   5.713
  -4   0   6  5.5712  7.5387
  -4   0   6  5.8652  4.8828
   4   0  -6  -2.525   5.382
  -3   0   6  136.98    8.19
  -3   0   6  140.73    7.75
   3   0  -6  146.72    7.84
  -2   0   6  357.49    8.85
  -2   0   6  377.69    8.71
   2   0  -6  363.35    9.09
  -1   0   6  402.54    9.24
  -1   0   6  399.31    8.92
   0   0   6  116.64    8.01
   0   0   6  116.33    6.07
   1   0   6  4.2397  7.2808
   1   0   6  -6.575   6.991
   2   0   6  54.074   5.511
   2   0   6  68.125   7.578
   3   0   6  1.3724  7.0607
   3   0   6  0.0099  7.0163
   4   0   6  20.547   6.849
   4   0   6  28.903   7.387
   5   0   6  15.037   6.652
   5   0   6  2.4460  9.6768
   5   0   6   0.418  10.986
  -9   1   6  81.875   5.302
  -9  -1   6  79.465   5.121
   9  -1  -6  64.741   7.436
   9   1  -6  105.26    7.26
  -8  -1   6  12.004  11.635
  -8  -1   6  12.580  10.625
  -8   1   6  21.002   8.369
  -8   1   6  14.616   6.604
  -8  -1   6  5.1683  6.5433
   8  -1  -6  16.105   7.027
   8   1  -6  10.629   4.666
  -7  -1   6  32.302   7.044
  -7   1   6  23.160   7.202
  -7  -1   6  34.398   8.858
  -7   1   6  30.607   6.687
  -7  -1   6  43.823   6.814
   7  -1  -6  33.172   7.229
   7   1  -6  36.392   7.167
  -6   1   6  142.06    8.24
  -6  -1   6  156.52    8.40
  -6   1   6  146.46    5.51
  -6  -1   6  169.31    7.38
   6  -1  -6  159.00    5.80
   6   1  -6  141.59    7.82
  -5   1   6  13.428   8.105
  -5  -1   6  14.650   7.301
  -5   1   6  22.028   4.834
  -5  -1   6  14.920   6.863
   5  -1  -6  10.465   5.369
   5   1  -6  9.4891  7.1681
  -4   1   6  14.930   7.689
  -4  -1   6  11.334   7.420
  -4   1   6  21.294   7.174
  -4  -1   6  30.614   7.244
   4  -1  -6  22.150   5.254
   4   1  -6  26.942   5.456
  -3   1   6  83.250   7.983
  -3  -1   6  72.756   7.838
  -3   1   6  68.950   7.413
  -3  -1   6  82.922   7.536
   3  -1  -6  76.254   7.578
   3   1  -6  82.029   7.918
  -2   1   6  103.08    7.89
  -2  -1   6  112.79    7.83
  -2   1   6  110.31    5.64
  -2  -1   6  96.275   7.802
   2  -1  -6  99.488   7.773
   2   1  -6  104.25    7.98
  -1   1   6  47.967   5.823
  -1  -1   6  36.079   5.755
  -1   1   6  43.862   7.312
  -1  -1   6  36.613   5.341
   1  -1  -6  58.887   7.916
   0   1   6  357.53    6.70
   0  -1   6  341.00    6.81
   0   1   6  360.15    8.96
   0  -1   6  355.58    7.18
   1   1   6  230.55    8.47
   1  -1   6  246.51    8.19
   1   1   6  258.82    8.89
   1  -1   6  271.05    8.18
   2   1   6  4.9979  5.1565
   2  -1   6  9.5327  5.1590
   2   1   6  8.7301  8.8594
   2  -1   6  -2.804   7.543
   3   1   6  68.769   7.162
   3  -1   6  69.512   7.328
   3   1   6  62.069   9.188
   3  -1   6  67.791   8.716
   4   1   6  20.087   4.803
   4  -1   6  29.020   6.936
   4   1   6  21.186  10.265
   4  -1   6  22.301   7.149
   5  -1   6  5.4075  6.6775
   5   1   6  14.574   4.944
   5  -1   6  12.122   5.024
   5  -1   6  10.893   8.334
   5  -1   6  10.778   8.739
  -9   2   6  -0.228  10.502
  -9   2   6  6.7297  6.3396
  -9  -2   6  5.3390  4.4249
   9  -2  -6  -3.436   6.745
   9   2  -6  6.0536  4.7279
  -8   2   6  15.513   6.703
  -8   2   6  14.006   4.740
  -8  -2   6  21.825   6.425
   8  -2  -6  10.344   4.800
   8   2  -6  5.3943  7.0916
  -7  -2   6  5.7836  8.2308
  -7   2   6  0.2055  6.7137
  -7  -2   6  4.3190  8.6574
  -7   2   6  -2.949   6.447
  -7  -2   6  18.388   6.470
   7  -2  -6  24.101   6.764
   7   2  -6  21.345   6.907
  -6  -2   6  12.014   6.591
  -6   2   6  7.2582  7.2094
  -6  -2   6  -1.598   9.252
  -6   2   6  -9.181   6.687
  -6  -2   6  -4.391   4.811
   6  -2  -6  -4.407   7.090
   6   2  -6  -9.067   5.070
  -5   2   6  11.280   8.072
  -5  -2   6  9.9667  7.5211
  -5   2   6  18.006   6.838
  -5  -2   6  31.298   7.082
   5  -2  -6  -6.788   7.219
   5   2  -6  10.666   7.756
  -4   2   6  13.021   7.286
  -4  -2   6  8.1979  7.3996
  -4   2   6  10.655   6.978
  -4  -2   6  20.937   7.048
   4  -2  -6  7.5714  7.2290
   4   2  -6  4.5426  5.2415
  -3   2   6  43.284   7.840
  -3  -2   6  40.378   5.693
  -3   2   6  38.882   5.342
  -3  -2   6  29.836   7.525
   3  -2  -6  34.412   7.661
   3   2  -6  34.070   7.737
  -2   2   6  25.877   5.607
  -2  -2   6  19.745   5.354
  -2   2   6  25.370   5.252
  -2  -2   6  25.664   7.481
   2  -2  -6  24.145   5.336
  -1   2   6  5.5068  7.8571
  -1  -2   6  -1.489   7.576
  -1   2   6  2.6751  7.0544
  -1  -2   6  8.6272  5.1411
   1  -2  -6  9.4695  7.3073
   0   2   6  199.08    8.26
   0  -2   6  189.14    6.17
   0   2   6  214.54    8.72
   0  -2   6  222.14    8.48
   1   2   6  122.92    5.87
   1  -2   6  112.93    7.98
   1   2   6  120.12    8.48
   1  -2   6  118.05    5.71
   2   2   6  -13.22    7.22
   2  -2   6  8.3862  6.9934
   2   2   6  0.6562  8.6200
   2  -2   6  7.7757  6.8910
   3  -2   6  9.9978  4.7699
   3   2   6 -0.5458  6.9569
   3  -2   6  0.7473  4.9622
   3   2   6  -2.461   8.384
   3  -2   6  4.1671  7.0930
   4  -2   6  7.5201  6.6049
   4   2   6  1.4604  4.8582
   4  -2   6  -6.094   4.887
   4  -2   6  -1.699   7.081
   5  -2   6  5.0065  4.9767
   5   2   6  2.5842  4.9697
   5  -2   6  3.0732  4.8991
   5  -2   6  6.6027  8.6221
  -9   3   6  109.83    9.60
  -9   3   6  135.84    7.03
  -9  -3   6  146.02    6.94
   9  -3  -6  130.94    7.37
   9   3  -6  92.170   7.287
  -8   3   6  6.3194  6.7623
  -8   3   6  -6.982   6.435
  -8  -3   6  5.2378  6.3262
   8  -3  -6  1.7011  4.7808
   8   3  -6  -1.413   4.658
  -7  -3   6  210.28   10.13
  -7   3   6  206.55    7.97
  -7  -3   6  200.68   10.25
   7  -3  -6  245.82    8.58
  -7   3   6  217.57    7.16
  -7  -3   6  215.54    5.66
   7  -3  -6  201.11    7.73
   7   3  -6  192.47    5.87
  -6  -3   6  24.423   7.067
  -6   3   6  37.107   7.552
  -6  -3   6  35.670   7.314
   6  -3  -6  36.497   7.546
  -6   3   6  31.806   7.347
  -6  -3   6  39.156   7.089
   6  -3  -6  33.562   5.117
   6   3  -6  33.011   5.177
  -5  -3   6  3.5529  6.8556
  -5   3   6  4.0816  7.5969
  -5  -3   6  7.6139  7.4199
   5  -3  -6  9.9422  7.5158
  -5   3   6  5.9366  4.7749
  -5  -3   6  2.6888  4.9685
   5  -3  -6  -2.373   4.914
   5   3  -6  4.4103  7.3926
  -4  -3   6  0.9108  4.9841
  -4   3   6  9.2277  7.9095
  -4  -3   6  10.512   7.316
   4  -3  -6 -0.3062  5.3827
  -4   3   6  10.486   7.132
  -4  -3   6  5.2554  6.9812
   4  -3  -6  8.0158  7.0065
   4   3  -6  1.9182  5.1733
  -3   3   6  58.845   7.843
  -3  -3   6  46.507   5.512
   3  -3  -6  53.209   5.329
  -3   3   6  59.645   7.501
  -3  -3   6  56.119   7.246
   3  -3  -6  51.613   7.608
   3   3  -6  52.987   7.712
  -2   3   6  46.431   5.735
  -2  -3   6  52.470   7.737
   2  -3  -6  46.111   5.520
  -2   3   6  31.312   7.266
  -2  -3   6  64.288   7.742
   2  -3  -6  44.179   5.223
  -1   3   6  32.834   7.845
  -1  -3   6  28.865   7.545
  -1   3   6  20.976   7.187
  -1  -3   6  39.980   6.937
   1  -3  -6  29.823   7.301
   0   3   6  278.01    6.46
   0  -3   6  281.59    6.21
   0   3   6  304.08    8.90
   0  -3   6  281.72    8.66
   0  -3  -6  282.89    8.94
   1  -3   6  146.10    5.48
   1   3   6  146.53    7.97
   1  -3   6  147.67    7.70
   1   3   6  134.40    8.30
   1  -3   6  140.80    7.84
   2  -3   6  6.0904  6.9990
   2   3   6  -3.139   7.120
   2  -3   6  3.5263  7.0227
   2   3   6  3.8792  8.4314
   2  -3   6  -2.126   4.878
   3  -3   6  10.271   5.026
   3   3   6  20.480   7.022
   3  -3   6  25.766   6.903
   3  -3   6  21.539   7.134
   4  -3   6  54.669   6.932
   4   3   6  52.695   7.187
   4  -3   6  66.073   5.092
   4  -3   6  85.691   7.503
   5  -3   6  17.948   6.752
   5   3   6  19.882   7.041
   5  -3   6  34.207   7.249
   5  -3   6  21.348   7.316
  -9   4   6  72.485   7.569
  -9   4   6  49.766   5.123
  -9  -4   6  62.433   5.168
   9  -4  -6  62.405   5.406
   9   4  -6  33.566   7.289
  -8   4   6  13.810   6.713
   8  -4  -6  5.4910  7.1972
  -8   4   6  12.178   4.636
  -8  -4   6  10.603   4.647
   8  -4  -6  12.789   6.727
   8   4  -6  15.895   4.964
  -7  -4   6 -0.4695  8.1006
  -7   4   6  3.9805  7.0002
  -7  -4   6  0.5323  8.2066
   7  -4  -6  5.5868  7.0301
  -7   4   6  -5.490   6.568
  -7  -4   6  -1.175   4.652
   7  -4  -6  14.506   6.748
   7   4  -6  -2.714   4.981
  -6  -4   6  16.712   6.767
  -6   4   6  12.034   7.113
  -6  -4   6  4.5828  6.9612
   6  -4  -6  21.335   7.295
  -6   4   6  11.413   4.823
  -6  -4   6  19.178   6.703
   6  -4  -6  13.997   5.130
   6   4  -6  11.133   5.265
  -5  -4   6  43.023   7.361
  -5   4   6  42.450   7.323
  -5  -4   6  29.816   7.158
   5  -4  -6  37.236   7.522
  -5   4   6  46.594   7.205
  -5  -4   6  57.525   7.242
   5  -4  -6  46.394   7.351
   5   4  -6  48.169   7.487
  -4  -4   6  8.1728  7.5811
  -4   4   6  -2.426   7.767
  -4  -4   6  9.3001  6.7363
   4  -4  -6 -0.8480  7.9080
  -4   4   6  -2.594   5.365
  -4  -4   6  11.860   7.038
   4  -4  -6  -6.880   5.536
   4   4  -6  11.072   5.241
  -3  -4   6  91.802   5.334
  -3   4   6  86.553   5.980
  -3  -4   6  97.319   7.583
   3  -4  -6  89.368   5.975
  -3   4   6  80.042   6.994
  -3  -4   6  82.247   5.363
   3  -4  -6  84.441   7.702
  -2  -4   6  221.04    8.22
  -2   4   6  240.90    8.12
  -2  -4   6  235.03    8.66
   2  -4  -6  224.05    8.07
  -2   4   6  218.23    8.14
  -2  -4   6  231.51    8.29
   2  -4  -6  226.64    6.49
  -1  -4   6  258.35    8.45
  -1   4   6  245.40    6.38
  -1  -4   6  258.16    8.89
   1  -4  -6  242.36    6.35
  -1   4   6  237.89    6.46
  -1  -4   6  232.50    6.27
   1  -4  -6  245.49    8.37
   0  -4   6  41.023   7.301
   0   4   6  32.753   7.666
   0  -4   6  48.886   7.481
   0   4   6  41.777   7.501
   0  -4   6  34.385   7.379
   0  -4  -6  35.906   7.439
   1  -4   6  19.743   7.015
   1   4   6  7.7433  7.5161
   1  -4   6  2.7651  5.3014
   1   4   6  8.0178  7.4254
   1  -4   6  7.4243  7.0930
   2  -4   6  37.221   4.909
   2   4   6  42.761   7.244
   2  -4   6  39.730   7.039
   2   4   6  42.443  10.153
   2  -4   6  34.065   5.404
   3  -4   6  4.9823  4.7426
   3   4   6  0.5451  6.7885
   3  -4   6  3.5641  6.9286
   3  -4   6  7.2837  7.0197
   4  -4   6  39.372   4.915
   4   4   6  31.556   7.043
   4  -4   6  41.719   4.885
   4  -4   6  46.257   7.574
  -9   5   6  14.198   6.793
   9  -5  -6  4.4954  7.1926
  -9   5   6  13.543   4.557
  -9  -5   6  16.777   6.389
   9  -5  -6  17.408   6.934
   9   5  -6  17.033   4.599
  -8   5   6  15.570   6.781
   8  -5  -6  10.344   7.301
  -8   5   6  9.5953  6.4751
  -8  -5   6  8.1952  6.4612
   8  -5  -6  16.225   4.838
   8   5  -6  7.2132  6.9702
  -7  -5   6  33.619   9.775
  -7   5   6  39.163   6.832
  -7  -5   6  40.233   8.808
   7  -5  -6  36.069   7.145
  -7   5   6  44.583   6.449
  -7  -5   6  47.351   6.582
   7  -5  -6  35.560   6.914
   7   5  -6  38.255   5.014
  -6  -5   6  681.49   10.93
  -6   5   6  674.19    9.60
  -6  -5   6  613.90   12.39
   6  -5  -6  682.21    9.68
  -6   5   6  650.22    7.65
  -6  -5   6  725.90    8.95
   6  -5  -6  657.92    9.43
   6   5  -6  615.07    7.42
  -5  -5   6  47.396   7.583
  -5   5   6  29.378   7.597
  -5  -5   6  20.330   9.029
   5  -5  -6  41.556   7.564
  -5   5   6  41.496   7.154
  -5  -5   6  45.332   5.012
   5  -5  -6  37.812   7.258
   5   5  -6  41.750   7.252
  -4  -5   6  52.922   7.544
  -4   5   6  59.174   7.550
  -4  -5   6  54.611   7.435
   4  -5  -6  67.638   7.850
  -4   5   6  53.301   5.311
  -4  -5   6  60.106   6.948
   4  -5  -6  60.138   7.616
  -3  -5   6  100.78    5.71
  -3   5   6  102.19    7.61
   3  -5  -6  85.681   5.622
  -3  -5   6  101.82    5.78
  -3   5   6  105.52    7.16
  -3  -5   6  95.498   7.236
   3  -5  -6  83.589   7.344
  -2  -5   6  113.69    5.75
  -2   5   6  112.08    7.83
   2  -5  -6  118.59    5.56
  -2  -5   6  103.80    7.96
  -2   5   6  125.02    7.87
  -2  -5   6  112.30    7.46
   2  -5  -6  107.46    8.05
  -1  -5   6  80.619   7.617
  -1   5   6  77.324   7.779
   1  -5  -6  79.054   7.661
  -1  -5   6  98.772   7.242
  -1   5   6  76.018   7.937
  -1  -5   6  74.694   7.583
   1  -5  -6  70.076   7.450
   0  -5   6  291.52    8.09
   0   5   6  255.36    8.35
   0  -5   6  241.86    6.31
   0  -5  -6  272.01    8.34
   0   5   6  287.72    8.96
   0  -5   6  268.36    8.67
   0  -5  -6  254.65    8.96
   1  -5   6  151.39    5.77
   1   5   6  144.11    5.97
   1  -5   6  158.63    7.81
   1   5   6  137.88    9.65
   1  -5   6  149.42    7.87
   2  -5   6  9.5901  4.8551
   2   5   6  4.9163  5.2329
   2  -5   6  13.414   7.041
   2  -5   6  11.893   6.865
   3  -5   6  37.801   6.968
   3   5   6  51.738   7.142
   3  -5   6  48.724   7.042
   3  -5   6  48.343   5.185
   4  -5   6  -4.103   6.987
   4   5   6  -6.216   6.534
   4  -5   6  2.1889  4.9376
   4  -5   6  9.1641  4.9142
  -8   6   6  37.181   7.363
   8  -6  -6  40.424   7.125
  -8   6   6  36.323   6.639
  -8  -6   6  48.154   4.943
   8  -6  -6  51.179   7.134
   8   6  -6  47.295   7.023
  -7  -6   6  5.5708  8.2817
  -7   6   6  2.7209  6.8660
  -7  -6   6  6.3619  9.7164
   7  -6  -6  6.0628  6.9149
  -7   6   6  -1.421   4.654
  -7  -6   6  6.8869  4.7299
   7  -6  -6  8.6188  6.4935
   7   6  -6  5.4256  6.9979
  -6  -6   6  1.4523  6.8306
  -6   6   6  6.4525  6.9919
  -6  -6   6  -1.884   6.753
   6  -6  -6  4.2100  7.1638
  -6   6   6  4.5355  6.5971
  -6  -6   6  3.6275  4.5658
   6  -6  -6 -0.0098  6.8494
  -5  -6   6  23.224   7.108
  -5   6   6  18.131   7.194
   5  -6  -6  20.452   5.388
  -5  -6   6  27.697   7.177
  -5   6   6  23.260   5.024
  -5  -6   6  25.685   6.789
   5  -6  -6  20.801   7.163
  -4  -6   6  12.918   6.922
  -4   6   6  9.7736  7.4993
   4  -6  -6  8.9320  5.4163
  -4  -6   6  6.7424  4.8565
  -4   6   6  14.746   6.861
   4  -6  -6  8.4564  7.1191
  -4  -6   6  3.8745  6.9181
  -3  -6   6  131.61    7.50
  -3   6   6  131.00    7.97
   3  -6  -6  153.41    8.19
  -3  -6   6  128.28    5.97
  -3   6   6  127.97    7.32
   3  -6  -6  121.21    7.48
  -3  -6   6  119.16    5.78
  -2  -6   6  103.50    7.55
  -2   6   6  98.475   5.493
   2  -6  -6  93.327   5.774
  -2  -6   6  114.10    7.77
  -2   6   6  107.21    5.62
   2  -6  -6  110.58    7.42
  -2  -6   6  108.54    5.54
  -1  -6   6  7.1872  6.9460
  -1   6   6  13.125   7.763
   1  -6  -6  4.7404  7.6538
  -1  -6   6  20.471   7.464
  -1   6   6  10.192   6.749
  -1  -6   6  10.721   4.785
   1  -6  -6  10.712   6.943
   0  -6   6  857.80    8.38
   0   6   6  816.03    8.34
   0  -6  -6  864.03    9.91
   0  -6   6  930.23    9.91
   0   6   6  925.26   11.97
   0  -6   6  929.54   10.25
   0  -6  -6  864.63   11.64
   1  -6   6  492.65    8.44
   1   6   6  480.67    8.64
  -1  -6  -6  514.77    7.14
   1  -6   6  499.19    7.01
   1  -6   6  530.00    9.02
   2  -6   6  4.8214  4.8715
   2   6   6  9.5145  5.0738
   2  -6   6 -0.3791  6.9538
   2  -6   6  10.468   6.995
   3  -6   6  15.294   6.666
   3   6   6  3.7234  6.7140
   3  -6   6  8.4409  6.7727
   3  -6   6  11.863   6.904
   4  -6   6  3.1866  6.5230
   4   6   6  -3.201   6.501
   4  -6   6  16.567   6.889
   4  -6   6  4.2000  7.1235
  -8   7   6  -4.351   7.059
   8  -7  -6  9.0136  6.7773
  -8   7   6  -6.069   4.496
  -8  -7   6  -7.099   4.452
   8  -7  -6  -11.03    6.74
  -7  -7   6  165.03   11.32
  -7   7   6  148.25    5.95
  -7  -7   6  139.05   10.09
   7  -7  -6  128.61    7.68
  -7   7   6  121.22    5.60
  -7  -7   6  136.29    5.53
   7  -7  -6  120.76    5.68
  -6  -7   6  138.55    9.19
  -6   7   6  119.26    5.83
   6  -7  -6  129.50    7.51
  -6  -7   6  128.62    9.42
  -6   7   6  136.71    6.91
  -6  -7   6  130.34    5.30
   6  -7  -6  140.61    7.10
  -5  -7   6  10.355   6.769
  -5   7   6  6.8784  6.7705
   5  -7  -6  0.2458  4.8858
  -5  -7   6  13.625   6.934
  -5   7   6  0.2259  4.8710
   5  -7  -6  9.6756  4.7887
  -5  -7   6  6.7696  4.5709
  -4  -7   6  -3.564   6.675
  -4   7   6  0.8343  7.1651
   4  -7  -6  12.919   5.110
  -4  -7   6  1.0366  5.1342
  -4   7   6  9.8296  6.7235
   4  -7  -6  1.3777  4.8810
  -4  -7   6  -1.282   6.631
  -3  -7   6  30.334   7.221
  -3   7   6  40.953   7.181
   3  -7  -6  26.574   4.950
  -3  -7   6  55.267   7.418
  -3   7   6  28.521   5.201
   3  -7  -6  40.578   7.185
  -3  -7   6  37.848   5.021
  -2  -7   6  16.463   7.129
  -2   7   6  6.7465  5.1631
   2  -7  -6  20.741   5.378
  -2   7   6  8.4686  6.7788
   2  -7  -6  14.281   6.998
  -2  -7   6  19.633   7.242
  -1  -7   6  22.042   5.133
  -1   7   6  27.322   7.525
   1  -7  -6  27.807   5.194
  -1   7   6  17.852   6.999
   1  -7  -6  16.427   7.234
  -1  -7   6  11.533   5.149
   0  -7   6  136.17    7.32
   0   7   6  130.65    5.78
   0  -7  -6  128.60    5.74
   0  -7   6  138.31    7.74
   0  -7  -6  142.81    7.85
   1  -7   6 -0.2411  6.8921
   1   7   6  4.4545  7.0126
  -1  -7  -6  6.5240  7.1072
   1  -7   6  13.702   6.996
   2  -7   6  19.233   6.812
   2   7   6  15.349   5.162
  -2  -7  -6  20.658   5.068
   2  -7   6  24.934   6.730
   3  -7   6  2.9851  7.0820
   3   7   6  2.6732  6.6435
   3  -7   6  -10.62    7.09
   3  -7   6  1.0767  6.4992
  -7   8   6  53.593   7.004
  -7  -8   6  45.748   8.767
  -7  -8   6  51.057   8.610
   7  -8  -6  35.336   7.324
  -7  -8   6  26.413   5.177
   7  -8  -6  57.445   5.112
  -6  -8   6  12.029   6.918
  -6   8   6  15.331   5.032
   6  -8  -6  3.6018  7.1152
  -6  -8   6  12.744   8.644
  -6   8   6  -2.391   4.909
   6  -8  -6  6.2721  4.8096
  -6  -8   6  13.332   4.634
  -5  -8   6  8.5103  7.0050
  -5   8   6  1.5718  6.9354
   5  -8  -6  5.6146  7.0896
  -5  -8   6  5.3919  6.8907
  -5   8   6  0.2452  6.6410
   5  -8  -6  3.2950  4.7606
  -5  -8   6  7.4195  4.5325
  -4  -8   6  -1.600   6.761
  -4   8   6  4.2547  7.1435
   4  -8  -6  -2.462   7.328
  -4  -8   6  4.7842  6.9464
  -4   8   6  8.6460  6.6735
   4  -8  -6  4.4130  6.6195
  -4  -8   6  11.608   6.799
  -3  -8   6  28.467   7.024
  -3   8   6  25.880   5.103
   3  -8  -6  26.300   7.070
   3  -8  -6  11.537   4.956
  -3  -8   6  31.626   4.790
  -2  -8   6  71.407   7.025
  -2   8   6  35.481   5.178
   2  -8  -6  53.459   7.314
   2  -8  -6  45.238   7.167
  -2  -8   6  46.784   4.867
  -1  -8   6  61.562   5.048
  -1   8   6  48.829   7.236
   1  -8  -6  44.849   7.149
   1  -8  -6  55.741   7.125
  -1  -8   6  49.108   4.811
   0  -8   6  -2.446   4.721
   0   8   6  10.542   7.156
   0  -8  -6  10.025   7.191
   0  -8  -6  12.543   8.482
   0  -8   6  7.5898  6.9926
   1  -8   6  29.464   5.128
   1   8   6  17.830   7.176
  -1  -8  -6  28.032   5.247
   1  -8   6  21.243   5.132
  -1  -8  -6  19.940   8.329
   2  -8   6  13.115   6.557
   2   8   6 -0.1385  4.8477
  -2  -8  -6  0.9781  4.8214
   2  -8   6  4.5315  6.9953
   3  -8   6  8.8627  4.9427
   3   8   6  9.1201  6.9317
   3  -8   6  9.5479  5.1032
  -7   9   6  132.75    7.47
  -7  -9   6  104.36    9.76
   7  -9  -6  138.72    7.50
  -7  -9   6  83.032   9.632
   7  -9  -6  81.411   7.187
  -7  -9   6  80.280   7.083
  -6  -9   6  469.45   12.32
  -6   9   6  514.43    9.38
   6  -9  -6  602.62    9.68
  -6  -9   6  504.85   10.78
   6  -9  -6  419.28    9.24
  -6  -9   6  431.22    7.25
  -5  -9   6  20.800   7.177
  -5   9   6  32.119   6.933
   5  -9  -6  18.363   7.013
  -5  -9   6  29.880   7.029
   5  -9  -6  14.125   5.263
  -5  -9   6  28.488   6.589
  -4  -9   6  24.862   7.007
  -4   9   6  23.321   5.016
   4  -9  -6  28.547   6.937
   4  -9  -6  23.099   7.125
  -4  -9   6  20.584   6.653
  -3  -9   6  36.014   7.050
  -3   9   6  30.246   7.027
   3  -9  -6  24.162   7.064
   3  -9  -6  32.021   6.856
  -3  -9   6  19.157   6.856
  -2  -9   6  36.351   7.026
  -2   9   6  39.971   7.281
   2  -9  -6  33.778   7.070
   2  -9  -6  44.172   7.166
  -2  -9   6  50.000   6.778
  -1  -9   6  53.550   6.956
  -1   9   6  60.639   7.320
   1  -9  -6  62.554   7.202
   1  -9  -6  68.712   7.118
  -1  -9   6  62.537   7.145
   0  -9   6  114.61    7.31
   0   9   6  120.75    5.70
   0  -9  -6  132.02    7.59
   0  -9  -6  119.64    7.82
   0  -9   6  134.36    7.26
   1  -9   6  28.332   4.690
   1   9   6  31.717   6.982
  -1  -9  -6  35.237   5.275
   1  -9   6  27.818   6.885
  -1  -9  -6  27.374   8.599
   2  -9   6  3.1860  4.9348
   2   9   6  5.3451  4.7215
  -2  -9  -6  14.180   5.030
   2  -9   6  12.020   6.869
  -6 -10   6  4.5525  6.8088
  -6  10   6  4.9137  4.8054
   6 -10  -6  -2.475   5.057
  -6 -10   6  2.9738  8.1949
   6 -10  -6  -1.089   6.938
  -6 -10   6  -1.852   6.459
  -5 -10   6  15.359   7.224
  -5  10   6  8.7020  6.8514
   5 -10  -6  15.410   6.839
   5 -10  -6  -1.879   4.742
  -5 -10   6  9.1484  4.6797
  -4 -10   6  10.196   6.781
  -4  10   6  10.968   6.685
   4 -10  -6  4.4457  5.0766
   4 -10  -6  2.9577  6.7337
  -4 -10   6  4.6688  6.3560
  -3 -10   6  43.205   5.335
  -3  10   6  36.562   5.261
   3 -10  -6  47.579   6.939
   3 -10  -6  49.463   7.048
  -3 -10   6  38.896   4.985
  -2 -10   6  34.816   5.128
  -2  10   6  49.433   7.051
   2 -10  -6  33.709   5.276
   2 -10  -6  36.237   6.949
  -2 -10   6  35.778   4.763
  -1 -10   6  9.4933  6.8126
  -1  10   6  10.228   6.773
   1 -10  -6  24.076   7.037
   1 -10  -6  6.2151  8.5002
  -1 -10   6  2.2922  6.4738
   0 -10   6  588.57    8.94
   0  10   6  456.66    7.64
   0 -10  -6  490.69    7.70
   0 -10  -6  515.08   11.20
   0 -10   6  498.98    9.13
   1 -10   6  225.62    6.35
   1  10   6  224.95    6.63
  -1 -10  -6  290.13    8.39
   1 -10   6  287.41    8.03
  -1 -10  -6  249.98   14.10
   2 -10   6  5.7392  4.7944
   2  10   6  3.7925  4.8421
  -2 -10  -6  -3.586   4.782
   2 -10   6  -2.881   6.764
  -5 -11   6  2.7262  7.1501
  -5  11   6  8.9656  5.1133
   5 -11  -6  21.000   7.217
   5 -11  -6  -4.751   6.935
  -5 -11   6  -1.159   6.463
  -4 -11   6  6.3812  4.9866
  -4  11   6  -1.793   6.898
   4 -11  -6  0.8284  6.9431
   4 -11  -6  0.8084  6.4671
  -4 -11   6  8.5203  6.5482
  -3 -11   6  18.227   6.719
  -3  11   6  15.986   6.933
   3 -11  -6  10.488   6.913
   3 -11  -6  14.333   6.816
  -3 -11   6  2.6133  4.7098
  -2 -11   6  7.0090  6.5457
  -2  11   6  4.9348  4.8854
   2 -11  -6  4.0724  6.9390
   2 -11  -6  -7.056   6.769
  -2 -11   6  6.5290  4.8345
  -1 -11   6  10.306   5.208
  -1  11   6  15.174   4.860
   1 -11  -6  7.2679  7.1394
   1 -11  -6  15.425   6.874
  -1 -11   6  6.4677  6.6498
   0 -11   6  13.736   7.120
   0  11   6  30.093   7.130
   0 -11  -6  24.998   7.100
   0 -11  -6  14.215   7.063
   0 -11   6  27.669   6.745
   1 -11   6  0.1610  6.8417
   1  11   6  8.3051  4.9197
  -1 -11  -6  -3.637   4.991
  -1 -11  -6  1.4200  8.3363
   1 -11   6  -3.314   4.832
  -3 -12   6  2.2510  6.9539
  -3  12   6  17.551   6.732
   3 -12  -6  17.342   6.937
   3 -12  -6 -0.2964  6.8080
  -3 -12   6  2.6776  6.3497
  -2 -12   6  -4.620   7.228
  -2  12   6  5.1079  4.6930
   2 -12  -6  2.9871  6.9632
   2 -12  -6  -1.572   6.735
  -2 -12   6  7.3740  6.5132
  -1 -12   6  -4.381   4.774
  -1  12   6  5.8334  6.8122
   1 -12  -6  10.429   6.788
   1 -12  -6  1.5308  7.0316
  -1 -12   6  6.2701  4.5949
  -8   0   7  -2.587   6.720
  -8   0   7  1.1806  8.2936
  -8   0   7  -2.215   6.548
   8   0  -7  11.630   6.844
  -7   0   7  -1.447   8.215
  -7   0   7  6.9324  4.5857
   7   0  -7  -5.941   6.867
  -6   0   7  -1.261   7.052
  -6   0   7  -7.425   6.435
   6   0  -7  -1.034   4.896
  -5   0   7  10.069   7.137
  -5   0   7 -0.4514  6.5252
   5   0  -7  -2.183   6.898
  -4   0   7 -0.9735  7.2820
  -4   0   7  3.1855  6.9116
   4   0  -7  6.6379  5.0149
  -3   0   7  7.5728  7.4653
  -3   0   7  6.6715  4.7006
   3   0  -7  0.8038  7.1274
  -2   0   7  0.0686  7.0797
  -2   0   7  -1.886   7.049
   2   0  -7  0.9835  7.1354
  -1   0   7  7.6741  6.9264
  -1   0   7  8.9812  6.7754
   0   0   7  -6.949   4.985
   0   0   7  2.2103  6.8192
   1   0   7  -11.49    6.78
   1   0   7 -0.7945  7.0706
   2   0   7 -0.8236  4.8820
   2   0   7  1.9503  7.1344
   3   0   7  1.3320  6.7594
   3   0   7  12.774   8.699
  -8  -1   7  1.7781  8.0659
  -8   1   7  8.1034  8.2791
  -8  -1   7  7.1750  8.2961
  -8   1   7  -2.912   4.553
  -8  -1   7  6.3163  6.4430
   8  -1  -7  10.876   6.809
   8   1  -7  14.918   6.977
  -7  -1   7  115.08    9.36
  -7   1   7  128.64    7.57
  -7  -1   7  129.28    7.77
  -7   1   7  122.55    7.00
  -7  -1   7  109.83    5.13
   7  -1  -7  124.61    7.48
   7   1  -7  121.95    7.36
  -6   1   7  28.818   5.014
  -6  -1   7  33.414   7.177
  -6   1   7  33.469   6.878
  -6  -1   7  29.683   6.433
   6  -1  -7  24.653   5.184
   6   1  -7  29.267   6.915
  -5   1   7  2.2159  5.1704
  -5  -1   7  13.340   6.840
  -5   1   7  5.9180  6.4881
  -5  -1   7  -2.664   4.712
   5  -1  -7  14.685   6.703
   5   1  -7  10.600   4.814
  -4   1   7  18.742   7.316
  -4  -1   7  13.143   7.467
  -4   1   7  7.0427  4.6492
  -4  -1   7  19.787   6.655
   4  -1  -7  28.996   7.500
   4   1  -7  22.922   7.217
  -3   1   7  3.6347  5.1980
  -3  -1   7  -4.992   7.229
  -3   1   7  -1.342   7.125
  -3  -1   7  11.944   6.754
   3  -1  -7  -10.98    7.20
   3   1  -7  5.1922  5.0858
  -2   1   7  13.560   7.432
  -2  -1   7  24.026   7.561
  -2   1   7  6.4085  6.9920
  -2  -1   7  5.7017  5.2979
   2  -1  -7  -1.449   7.390
  -1   1   7  9.8386  6.6607
  -1  -1   7 -0.0788  4.9422
  -1   1   7  -3.578   6.630
  -1  -1   7  1.3418  6.9556
   0   1   7  124.22    5.65
   0  -1   7  131.57    7.49
   0   1   7  137.80    7.82
   0  -1   7  124.79    7.50
   1   1   7  15.117   5.105
   1  -1   7  15.448   6.996
   1   1   7  8.7135  7.0524
   1  -1   7  17.267   7.073
   2   1   7  27.111   6.931
   2  -1   7  0.3675  6.7038
   2   1   7  5.0089  6.9109
   2  -1   7  10.742   7.436
   3   1   7  81.255   7.420
   3  -1   7  73.350   5.392
   3   1   7  87.099   9.298
   3  -1   7  81.919   9.561
  -8  -2   7  3.6009  9.4698
  -8   2   7  3.7815  8.4717
  -8  -2   7  3.4096  8.1343
  -8   2   7 -0.1173  4.6914
  -8  -2   7  14.762   6.471
   8  -2  -7  4.4804  6.9110
   8   2  -7  12.119   6.999
  -7  -2   7  141.10    9.57
  -7   2   7  160.19    7.89
  -7  -2   7  179.43    8.43
  -7   2   7  140.49    5.73
  -7  -2   7  158.36    7.29
   7  -2  -7  138.52    7.82
   7   2  -7  132.42    5.76
  -6  -2   7  141.17    7.66
  -6   2   7  137.39    7.84
  -6  -2   7  142.24    7.93
  -6   2   7  134.08    6.87
  -6  -2   7  142.49    5.36
   6  -2  -7  123.79    5.42
   6   2  -7  117.30    5.49
  -5   2   7  5.4198  4.9332
  -5  -2   7  8.2909  7.0400
  -5   2   7  11.528   6.852
  -5  -2   7  4.8889  6.6098
   5  -2  -7  15.925   5.198
   5   2  -7  20.503   6.932
  -4   2   7  245.02    6.38
  -4  -2   7  237.20    6.22
  -4   2   7  276.10    7.76
  -4  -2   7  257.63    5.97
   4  -2  -7  271.10    7.83
   4   2  -7  258.27    6.30
  -3   2   7  440.31    7.00
  -3  -2   7  463.28    8.85
  -3   2   7  508.24    8.77
  -3  -2   7  443.12    9.02
   3  -2  -7  427.14    7.40
  -2   2   7  37.722   7.754
  -2  -2   7  55.056   7.694
  -2   2   7  57.379   6.972
  -2  -2   7  46.879   7.445
   2  -2  -7  51.200   7.193
  -1   2   7  53.288   7.377
  -1  -2   7  59.561   5.302
  -1   2   7  60.234   7.312
  -1  -2   7  57.871   7.418
   0   2   7  109.69    7.26
   0  -2   7  115.93    5.39
   0   2   7  144.30    7.66
   0  -2   7  122.22    5.89
   1   2   7  -2.077   7.120
   1  -2   7  14.141   6.862
   1   2   7  7.9962  7.1409
   1  -2   7  5.8638  6.7226
   2   2   7  13.004   4.956
   2  -2   7  15.198   6.630
   2   2   7  13.091   8.400
   2  -2   7  7.8841  7.0927
   3  -2   7  3.8526  4.9975
   3   2   7  15.737   5.034
   3  -2   7  7.3682  4.9685
   3   2   7  10.815  10.271
   3  -2   7  13.476   7.338
  -8  -3   7  -2.344   8.949
  -8   3   7  3.4415  8.2322
  -8  -3   7  0.9250  8.5688
  -8   3   7  -4.831   6.444
  -8  -3   7  3.2834  4.6143
   8  -3  -7  1.6799  4.7174
   8   3  -7  5.2509  5.0273
  -7  -3   7  41.322   8.767
  -7   3   7  46.404   7.234
  -7  -3   7  47.655   7.152
  -7   3   7  36.846   6.391
  -7  -3   7  35.267   4.873
   7  -3  -7  53.521   6.777
   7   3  -7  31.525   6.834
  -6  -3   7  3.2125  6.6745
  -6   3   7  2.2109  7.2756
  -6  -3   7  4.9968  6.6398
  -6   3   7  9.8069  6.6526
  -6  -3   7  7.3371  4.5503
   6  -3  -7  4.7259  4.6281
   6   3  -7  -2.738   6.874
  -5  -3   7  2.8948  6.7878
  -5   3   7  2.3489  4.8050
  -5  -3   7 -0.1455  7.1860
  -5   3   7  1.5170  4.6691
  -5  -3   7  -8.125   4.760
   5  -3  -7  7.7376  4.7639
   5   3  -7  -1.600   4.905
  -4  -3   7  10.395   6.860
  -4   3   7  4.1848  5.2188
  -4  -3   7  5.4307  4.6326
  -4   3   7  9.7135  6.8903
  -4  -3   7  9.5115  6.6795
   4  -3  -7  19.618   7.083
   4   3  -7  -2.630   7.174
  -3  -3   7  18.638   4.984
  -3   3   7  12.945   7.343
  -3  -3   7  15.246   7.461
  -3   3   7  20.900   7.171
  -3  -3   7  16.391   5.144
   3  -3  -7  11.443   7.320
  -2   3   7  14.865   7.266
  -2  -3   7  9.5959  7.0619
  -2   3   7  18.975   5.063
  -2  -3   7  16.421   5.180
   2  -3  -7  26.380   6.869
  -1   3   7  10.372   7.138
  -1  -3   7  4.5068  7.0708
  -1   3   7  6.8463  6.7868
  -1  -3   7  6.6670  7.1082
   1  -3  -7  3.9730  7.0298
   0  -3   7  236.58    7.96
   0   3   7  249.00    7.87
   0  -3   7  254.36    7.63
   0   3   7  241.67    8.48
   0  -3   7  242.78    8.00
   1  -3   7  31.495   6.878
   1   3   7  22.488   7.077
   1  -3   7  20.508   4.871
   1   3   7  32.962   7.174
   1  -3   7  17.113   4.947
   2  -3   7  14.794   6.634
   2   3   7  -5.409   6.846
   2  -3   7  10.671   4.764
   2   3   7  3.2323  8.3822
   2  -3   7  3.1737  6.8599
   3  -3   7  45.603   6.916
   3   3   7  58.783   7.204
   3  -3   7  49.797   5.320
   3  -3   7  64.134   7.341
  -8  -4   7  0.8413  9.6307
  -8   4   7  15.409   7.093
  -8  -4   7  2.4498  9.4200
  -8   4   7  15.585   4.491
  -8  -4   7  30.258   6.372
   8  -4  -7  8.5494  6.6637
   8   4  -7  25.018   6.730
  -7  -4   7  2.8338  7.0146
  -7   4   7  4.9297  7.1846
  -7  -4   7  9.7652  8.4915
  -7   4   7 -0.0098  6.4622
  -7  -4   7  10.218   4.361
   7  -4  -7  5.1262  4.6272
   7   4  -7  -5.971   7.088
  -6  -4   7  18.457   6.635
  -6   4   7  20.579   6.973
  -6  -4   7  27.321   7.023
   6  -4  -7  23.508   4.961
  -6   4   7  28.638   6.624
  -6  -4   7  15.176   4.735
   6  -4  -7  10.174   4.798
   6   4  -7  5.9939  6.9831
  -5  -4   7  8.0286  6.7588
  -5   4   7  0.5854  6.8784
  -5  -4   7  2.6846  6.9103
   5  -4  -7  1.2128  7.1782
  -5   4   7  -1.458   6.855
  -5  -4   7  5.4495  4.4666
   5  -4  -7  -2.997   6.954
   5   4  -7  18.702   7.057
  -4  -4   7  9.2117  6.7713
  -4   4   7  8.1962  5.0506
  -4  -4   7  1.5095  6.9923
   4  -4  -7  15.778   4.917
  -4   4   7  0.8883  5.0534
  -4  -4   7  16.494   6.732
   4  -4  -7  16.654   7.123
  -3  -4   7  2.3209  6.8928
  -3   4   7  7.1325  5.0094
  -3  -4   7  8.7262  6.8088
  -3   4   7  19.794   6.782
  -3  -4   7  5.1784  4.8468
   3  -4  -7  6.2096  7.0199
  -2  -4   7  -4.252   7.203
  -2   4   7  11.122   6.806
  -2  -4   7  -1.818   5.306
  -2   4   7  8.0790  6.7424
  -2  -4   7  8.3919  7.0160
   2  -4  -7  16.297   6.885
  -1  -4   7  70.812   5.292
  -1   4   7  68.253   7.375
  -1  -4   7  63.250   5.544
  -1   4   7  70.872   7.450
  -1  -4   7  63.023   7.122
   1  -4  -7  54.864   7.286
   0  -4   7  108.77    7.19
   0   4   7  105.14    7.33
   0  -4   7  98.710   7.227
   0   4   7  104.74    7.57
   0  -4   7  87.842   5.518
   1  -4   7  34.300   7.026
   1   4   7  32.164   5.168
   1  -4   7  39.720   4.955
   1   4   7  38.190   8.888
   1  -4   7  41.742   6.998
   2  -4   7  -3.725   4.574
   2   4   7  16.357   7.069
   2  -4   7  14.260   6.806
   2   4   7  3.8364  9.7476
   2  -4   7  -1.837   6.867
   3  -4   7  11.088   7.168
  -7  -5   7  52.260   9.060
  -7   5   7  48.779   7.259
  -7  -5   7  56.354   7.565
   7  -5  -7  33.688   7.391
  -7   5   7  52.673   6.502
  -7  -5   7  57.531   6.709
   7  -5  -7  35.169   6.812
   7   5  -7  48.064   5.345
  -6  -5   7  16.243   6.781
  -6   5   7  14.509   4.911
  -6  -5   7  27.629   6.750
   6  -5  -7  20.927   7.051
  -6   5   7  22.076   6.703
  -6  -5   7  16.521   6.383
   6  -5  -7  37.833   6.988
   6   5  -7  16.758   4.959
  -5  -5   7  1.0215  6.7301
  -5   5   7  7.6577  7.0033
  -5  -5   7  1.7546  6.8053
   5  -5  -7  3.2806  7.0045
  -5   5   7  -1.920   4.904
  -5  -5   7  17.732   6.584
   5  -5  -7  4.7157  7.0098
  -4  -5   7  17.128   7.011
  -4   5   7  23.147   7.227
  -4  -5   7  15.830   5.163
   4  -5  -7  24.679   7.124
  -4   5   7  27.126   4.873
  -4  -5   7  27.540   6.453
   4  -5  -7  18.562   7.223
  -3  -5   7  7.7145  6.9731
  -3   5   7  7.0907  4.7794
  -3  -5   7  1.7716  7.0473
   3  -5  -7  17.271   6.808
  -3   5   7  21.108   6.677
  -3  -5   7  5.4239  4.7241
   3  -5  -7  18.121   7.227
  -2  -5   7  11.832   4.849
  -2   5   7  14.043   6.889
  -2  -5   7  10.483   7.032
   2  -5  -7  5.8053  4.8855
  -2   5   7  6.4843  4.9324
  -2  -5   7  9.9999  6.9357
   2  -5  -7  14.103   6.988
  -1  -5   7  -6.280   6.621
  -1   5   7  4.5150  6.9742
  -1  -5   7  9.9938  4.8488
  -1   5   7  4.0028  7.0074
  -1  -5   7  11.072   6.963
   1  -5  -7  8.0563  6.9331
   0  -5   7  3.7645  6.6279
   0   5   7  10.027   6.990
   0  -5   7  -4.518   5.023
   0   5   7  10.516   8.464
   0  -5   7  3.0438  4.7121
   1  -5   7  3.1118  6.8540
   1   5   7  -8.458   4.792
   1  -5   7  1.6393  4.8185
   1   5   7  -4.867   8.301
   1  -5   7  -2.190   4.741
   2  -5   7  2.0892  6.5874
   2   5   7  -5.494   7.029
   2  -5   7 -0.2191  6.7617
   2  -5   7  -4.184   6.858
  -7  -6   7  47.107   8.996
  -7   6   7  34.453   6.973
  -7  -6   7  36.046   8.807
   7  -6  -7  38.017   5.197
  -7   6   7  36.554   4.883
  -7  -6   7  65.327   6.696
   7  -6  -7  25.849   6.932
  -6  -6   7  29.224   7.001
  -6   6   7  40.469   6.960
  -6  -6   7  31.868   6.920
   6  -6  -7  44.204   7.318
  -6   6   7  49.810   6.533
  -6  -6   7  24.474   4.870
   6  -6  -7  33.428   4.952
  -5  -6   7  2.8059  6.9546
  -5   6   7  -7.902   7.149
  -5  -6   7  12.853   6.810
   5  -6  -7  5.9147  6.9087
  -5   6   7  14.802   6.791
  -5  -6   7  9.6979  4.6697
   5  -6  -7  7.4694  4.5641
  -4  -6   7  63.916   7.010
  -4   6   7  60.907   7.343
  -4  -6   7  74.974   7.319
   4  -6  -7  65.863   5.640
  -4   6   7  53.232   5.598
  -4  -6   7  59.107   4.942
   4  -6  -7  68.573   7.535
  -3  -6   7  90.263   7.113
  -3   6   7  84.034   5.481
  -3  -6   7  87.098   7.318
   3  -6  -7  105.76    7.39
  -3   6   7  78.657   7.181
  -3  -6   7  98.163   6.690
   3  -6  -7  94.952   7.574
  -2  -6   7  7.4536  4.8152
  -2   6   7  8.1238  7.0531
  -2  -6   7  0.9644  6.8983
   2  -6  -7  -5.774   7.069
  -2   6   7 -0.1578  6.8948
  -2  -6   7  5.9469  4.7828
   2  -6  -7  4.0027  7.1267
  -1  -6   7  1.4141  4.6835
  -1   6   7  9.6143  7.1443
  -1  -6   7  10.100   4.783
   1  -6  -7  -3.374   6.994
  -1   6   7  4.3152  6.6402
  -1  -6   7  1.3213  4.8771
   1  -6  -7  2.1253  8.4430
   0  -6   7  7.6285  4.4909
   0   6   7  8.0765  7.0510
   0  -6   7  1.4873  6.5342
   0   6   7 -0.3730  6.4878
   0  -6   7  3.5228  6.9288
   0  -6  -7  9.5047  6.6860
   1  -6   7  10.748   6.762
   1   6   7 -0.6423  5.0889
   1  -6   7  2.1376  6.7508
   1  -6   7  7.2169  7.0121
   2  -6   7  4.0629  6.5848
   2   6   7  9.9672  4.9093
   2  -6   7 -0.1993  4.8719
   2  -6   7  7.8246  6.9845
  -6  -7   7  4.9446  6.7126
  -6   7   7  10.385   4.806
  -6  -7   7  2.7409  8.2517
   6  -7  -7  8.1881  6.9216
  -6   7   7  -11.98    4.91
  -6  -7   7  -5.257   4.590
   6  -7  -7  -5.760   5.073
  -5  -7   7  6.7659  6.9463
  -5   7   7  0.2056  5.3158
  -5  -7   7  2.8721  6.8116
   5  -7  -7  14.243   7.368
  -5   7   7  3.7655  4.8667
  -5  -7   7  5.6551  4.5821
   5  -7  -7  6.5903  6.9537
  -4  -7   7  7.6284  6.6548
  -4   7   7  8.4570  7.0850
  -4  -7   7  2.5065  4.7301
   4  -7  -7  -2.621   6.867
  -4   7   7  0.4232  4.4976
  -4  -7   7  5.4513  4.5717
   4  -7  -7  9.9035  4.8338
  -3  -7   7  55.102   6.989
  -3   7   7  26.724   7.468
   3  -7  -7  59.832   7.292
  -3  -7   7  53.936   7.275
  -3   7   7  52.588   6.961
  -3  -7   7  74.501   6.354
   3  -7  -7  52.180   5.388
  -2  -7   7  6.1058  6.8690
  -2   7   7  13.311   5.083
   2  -7  -7  21.086   7.124
  -2  -7   7  10.526   7.100
  -2   7   7  6.7399  6.7300
  -2  -7   7  15.072   4.705
   2  -7  -7  9.0088  6.9351
  -1  -7   7  6.3159  6.9485
  -1   7   7  1.5759  4.8164
  -1  -7   7  14.836   6.622
   1  -7  -7  -3.571   4.867
  -1   7   7  0.5989  7.1176
  -1  -7   7  3.9651  6.7281
   1  -7  -7  0.9243  6.7720
   0  -7   7  128.92    5.84
   0   7   7  127.29    5.78
   0  -7   7  137.06    5.87
   0  -7  -7  163.10    7.61
   0  -7   7  140.90    6.12
   0  -7  -7  134.74    8.25
   1  -7   7  6.2968  6.9886
   1   7   7  1.7493  6.9577
   1  -7   7  14.157   5.030
   1  -7   7  6.7479  4.8907
  -6  -8   7  40.694   7.315
  -6   8   7  28.121   5.172
  -6  -8   7  33.352   7.416
   6  -8  -7  38.490   7.292
  -6   8   7  20.588   5.120
  -6  -8   7  26.709   4.852
   6  -8  -7  30.023   5.310
  -5  -8   7  2.1327  6.8585
  -5   8   7  -5.459   7.340
  -5  -8   7  -3.057   6.823
   5  -8  -7  9.2833  5.1825
  -5   8   7  -1.139   6.747
  -5  -8   7  3.8674  4.6293
   5  -8  -7  2.8110  6.8801
  -4  -8   7  0.8833  6.6953
  -4   8   7  -5.326   6.857
   4  -8  -7  -4.167   4.768
  -4  -8   7  3.8458  4.7047
  -4   8   7 -0.1572  4.4805
  -4  -8   7  2.6236  4.6299
   4  -8  -7  7.2771  6.8149
  -3  -8   7  -10.54    6.53
  -3   8   7  4.0369  4.8423
   3  -8  -7  10.724   7.064
  -3  -8   7  5.3162  5.1200
  -3  -8   7  3.8888  6.3205
   3  -8  -7  1.4054  6.9090
  -2  -8   7  11.117   4.714
  -2   8   7  15.487   6.917
   2  -8  -7  0.1482  6.9141
  -2  -8   7  12.870   4.943
  -2  -8   7  7.1093  4.6751
   2  -8  -7  -3.940   6.812
  -1  -8   7  99.721   7.475
  -1   8   7  90.515   5.480
   1  -8  -7  92.345   7.258
  -1  -8   7  93.358   5.594
  -1  -8   7  99.960   5.293
   1  -8  -7  106.58    7.76
   0  -8   7  114.79    7.55
   0   8   7  113.84    7.52
   0  -8  -7  122.84    7.50
   0  -8   7  136.38    7.42
   0  -8   7  105.37    7.62
   0  -8  -7  109.46    8.26
   1  -8   7  20.088   7.174
  -1  -8  -7  68.786   7.104
   5  -9  -7  6.2258  7.1011
  -4  -9   7  16.127   7.071
  -4   9   7  7.3055  6.9815
   4  -9  -7  11.034   4.906
  -4  -9   7  11.532   7.079
   4  -9  -7  15.069   6.841
  -4  -9   7  12.691   6.596
  -3  -9   7  7.3755  6.9937
  -3   9   7  10.688   7.020
   3  -9  -7  32.894   7.005
  -3  -9   7  11.720   6.944
   3  -9  -7  3.3351  6.9753
  -3  -9   7  16.956   4.538
  -2  -9   7  -16.69    7.37
  -2   9   7  14.995   4.952
   2  -9  -7  17.454   6.875
  -2  -9   7  13.209   7.082
  -2  -9   7  13.898   6.558
   2  -9  -7  8.7868  7.2651
  -1  -9   7  13.001   5.269
  -1   9   7  32.539   7.042
   1  -9  -7  32.572   7.078
  -1  -9   7  14.896   7.087
  -1  -9   7  21.533   6.769
   1  -9  -7  13.501   8.577
  -6   0   8  1.8501  6.8774
  -6   0   8 -0.1078  6.4700
   6   0  -8  -1.265   6.499
  -5   0   8  1.0676  6.8422
  -5   0   8  -5.993   6.739
   5   0  -8  -2.186   6.909
  -4   0   8  7.0170  6.9197
  -4   0   8  3.4659  6.8825
   4   0  -8  -3.936   6.893
  -3   0   8  4.2097  7.0422
  -3   0   8  5.0924  6.7701
   3   0  -8  2.8508  4.5710
  -2   0   8  7.1180  7.2846
  -2   0   8  22.690   7.082
  -1   0   8  254.00    8.34
  -1   0   8  340.44    8.44
   0   0   8  123.86    5.56
   0   0   8  123.40    8.35
  -6   1   8  1.1155  6.9355
  -6  -1   8  11.920   6.773
  -6   1   8  11.251   6.627
  -6  -1   8  2.8769  4.7949
   6  -1  -8  3.7314  4.8518
   6   1  -8  9.9698  7.0741
  -5   1   8  -6.430   6.954
  -5  -1   8  -1.668   4.733
  -5   1   8  -3.522   6.996
  -5  -1   8  -6.629   4.677
   5  -1  -8  2.7442  7.2011
   5   1  -8  -10.53    6.92
  -4   1   8  1.1004  5.0442
  -4  -1   8  2.9094  6.9864
  -4   1   8  5.1580  6.8248
  -4  -1   8  8.4423  6.5750
   4  -1  -8  12.049   7.068
   4   1  -8  6.6609  4.8601
  -3   1   8  -6.124   4.776
  -3  -1   8  15.159   7.111
  -3   1   8  9.8739  6.8395
  -3  -1   8  6.3552  6.9267
   3  -1  -8  -3.136   4.820
  -2   1   8  17.702   5.117
  -2  -1   8  8.5083  5.1952
  -2   1   8  5.8839  6.7457
  -2  -1   8  3.8309  7.0793
  -1   1   8  17.422   7.191
  -1  -1   8  15.141   5.096
  -1   1   8  -8.010   6.571
  -1  -1   8  -1.009   7.193
   0   1   8  -4.538   4.873
   0  -1   8  7.8474  6.7221
   0   1   8  4.0673  7.0010
   0  -1   8  2.1618  4.7798
  -6  -2   8  -2.653   6.926
  -6   2   8 -0.5439  6.9252
  -6  -2   8  -4.660   6.980
  -6   2   8  10.672   6.211
  -6  -2   8  -9.328   4.581
   6  -2  -8  10.809   6.458
   6   2  -8  8.5493  6.9093
  -5  -2   8  7.0919  6.7238
  -5   2   8  2.7805  6.9708
  -5  -2   8  5.9899  6.9010
  -5   2   8 -0.7979  6.4128
  -5  -2   8  4.7478  4.4150
   5  -2  -8  3.1965  5.1164
   5   2  -8  24.041   6.812
  -4   2   8  24.674   7.016
  -4  -2   8  20.900   6.733
  -4   2   8  26.985   6.882
  -4  -2   8  11.635   4.738
   4  -2  -8  15.404   6.963
  -3   2   8  7.5541  7.1339
  -3  -2   8  20.165   6.660
  -3   2   8  13.131   4.967
  -3  -2   8  31.768   6.792
   3  -2  -8  7.5422  6.6116
  -2   2   8  8.9394  6.7829
  -2  -2   8  -6.971   6.814
  -2   2   8  3.5793  6.6430
  -2  -2   8  6.1955  7.0031
  -1   2   8  5.8418  4.8387
  -1  -2   8  13.719   7.165
  -1   2   8  9.7042  6.6251
  -1  -2   8  14.046   7.048
   0   2   8 -0.3650  6.9539
   0  -2   8  6.3203  6.9030
   0   2   8  -7.717   6.712
   0  -2   8  17.007   6.777
  -6  -3   8  7.3637  6.7965
  -6   3   8  -1.167   6.991
  -6  -3   8  3.8542  6.8583
  -6   3   8  -3.608   4.768
  -6  -3   8  5.3540  4.5250
   6  -3  -8  9.1094  6.8540
   6   3  -8  11.400   6.631
  -5  -3   8  0.2291  6.6430
  -5   3   8  6.4164  7.1564
  -5  -3   8  21.575   6.833
  -5   3   8  12.556   6.672
  -5  -3   8  13.142   4.387
   5  -3  -8  -9.985   6.803
  -4  -3   8  19.317   7.206
  -4   3   8  27.596   4.837
  -4  -3   8  32.466   7.061
  -4   3   8  35.920   7.202
  -4  -3   8  21.415   4.786
   4  -3  -8  32.265   6.634
  -3  -3   8  15.687   4.538
  -3   3   8  16.366   4.976
  -3  -3   8  16.622   4.805
  -3   3   8  16.144   5.028
  -3  -3   8  17.121   6.746
   3  -3  -8  24.269   7.089
  -2  -3   8  2.2447  6.3351
  -2   3   8 -0.7354  4.9418
  -2  -3   8  0.0883  7.1207
  -2   3   8  0.2677  6.8020
  -2  -3   8  8.9509  6.5044
   2  -3  -8  7.5035  6.7396
  -1  -3   8  6.8549  4.6797
  -1   3   8  12.422   6.924
  -1  -3   8  -1.418   6.942
  -1   3   8  7.0878  6.9389
  -1  -3   8  20.854   6.636
   0  -3   8 -0.9379  6.4353
   0   3   8  -2.919   4.911
   0  -3   8  2.5595  7.1054
   0   3   8  -3.912   8.509
   0  -3   8  11.388   6.740
  -5  -4   8  6.9012  6.9211
  -5   4   8  1.8811  6.8030
  -5  -4   8  4.7187  7.0248
  -5   4   8  7.1459  6.6137
  -5  -4   8  0.9456  4.6014
   5  -4  -8  13.943   7.025
  -4  -4   8  9.1306  6.7956
  -4   4   8  11.071   7.225
  -4  -4   8  14.754   7.148
  -4   4   8  14.075   6.786
  -4  -4   8  5.3509  4.5892
   4  -4  -8  9.2617  4.7724
  -3  -4   8  11.482   6.899
  -3   4   8  12.953   7.054
  -3  -4   8  0.8012  7.2205
  -3   4   8  2.1867  4.6702
  -3  -4   8  4.0696  5.0772
   3  -4  -8  12.929   6.936
  -2  -4   8  13.773   5.094
  -2   4   8  18.669   6.828
  -2  -4   8  15.025   7.410
  -2   4   8  5.2505  6.7563
  -2  -4   8  16.366   6.850
   2  -4  -8  6.1023  4.6687
  -1  -4   8  111.32    5.75
  -1   4   8  121.51    5.98
  -1  -4   8  163.97    7.45
  -1   4   8  192.35    8.12
  -1  -4   8  181.38    7.82
  -4  -5   8  22.318   5.085
  -4   5   8  20.560   5.228
  -4  -5   8  21.100   6.985
  -4   5   8  27.684   4.897
  -4  -5   8  12.404   6.792
   4  -5  -8  11.960   7.084
  -3  -5   8  18.154   5.088
  -3   5   8  2.5066  4.9447
  -3  -5   8  14.244   7.146
  -3   5   8  10.321   4.696
  -3  -5   8  19.127   6.519
   3  -5  -8  9.5799  6.7829
  -2  -5   8  7.4295  4.8497
  -2   5   8  7.3015  4.9462
  -2  -5   8  6.4000  6.9497
  -2   5   8  3.9574  6.7770
  -2  -5   8  7.8773  6.8413
   2  -5  -8  6.6262  6.9366
  -1  -5   8  6.3498  4.7398
  -1   5   8  -3.395   6.917
  -1  -5   8  12.861   4.928
  -1   5   8  9.6998  8.5331
  -1  -5   8  8.5259  6.9598
  -3  -6   8  47.303   7.405
  -3   6   8  56.076   7.069
   3  -6  -8  52.962   7.263
   0   0   0    0.00    0.00   0
;
_shelx_hkl_checksum     95222
_shelx_res_file
;
    5-MSA.res created by SHELXL-2014/7
TITL 5-MSA
CELL 0.71073 8.3676 13.088 6.4867 90 106.3 90
ZERR 4 0.0017 0.003 0.0013 0 0.03 0
LATT 1
SYMM -X,0.5+Y,0.5-Z
SFAC C H O
UNIT 32 32 8
EQIV $1 1-X,1-Y,-1-Z
L.S. 5
PLAN  -5
TEMP -103.15
HTAB O9 O8
HTAB C6 O9_$1
BOND $H
CONF
MORE -1
fmap 2
acta 50
WGHT    0.051100    0.102800
FVAR       2.58789   0.36138
O9    3    0.330414    0.399463   -0.405195    11.00000    0.04954    0.05711 =
         0.04627    0.00243    0.00308   -0.00232
O8    3    0.157886    0.353571   -0.136448    11.00000    0.03869    0.05621 =
         0.07683   -0.00326    0.01352   -0.00445
C4    1    0.752810    0.372984    0.119731    11.00000    0.03941    0.03622 =
         0.05518   -0.00401    0.00796    0.00304
C6    1    0.622626    0.410847   -0.257254    11.00000    0.05080    0.04327 =
         0.04882   -0.00143    0.02107   -0.00153
C2    1    0.452456    0.363225   -0.029025    11.00000    0.03937    0.03209 =
         0.04534   -0.00247    0.01244   -0.00068
C5    1    0.761933    0.401418   -0.084462    11.00000    0.03902    0.04192 =
         0.06298   -0.00496    0.01977   -0.00043
C10   1    0.907629    0.364706    0.305533    11.00000    0.04557    0.05863 =
         0.07077   -0.00176   -0.00078    0.00514
AFIX 123
H10A  2    1.005350    0.380723    0.256403    21.00000   -1.20000
H10B  2    0.900779    0.412998    0.418199    21.00000   -1.20000
H10C  2    0.917546    0.295007    0.362953    21.00000   -1.20000
H10D  2    0.877100    0.345096    0.435300   -21.00000   -1.20000
H10E  2    0.981671    0.312821    0.273504   -21.00000   -1.20000
H10F  2    0.964904    0.430811    0.328751   -21.00000   -1.20000
AFIX   0
C3    1    0.596709    0.354436    0.143083    11.00000    0.04607    0.03663 =
         0.04266    0.00026    0.01203    0.00078
C7    1    0.290052    0.347593    0.004845    11.00000    0.04368    0.04110 =
         0.05856   -0.00226    0.01754   -0.00322
C1    1    0.466182    0.391160   -0.232144    11.00000    0.04198    0.03616 =
         0.04287   -0.00188    0.00896    0.00010
H9    2    0.240273    0.386032   -0.350787    11.00000    0.10094
H3    2    0.583091    0.335396    0.278492    11.00000    0.04643
H5    2    0.870610    0.416935   -0.104028    11.00000    0.06251
H6    2    0.630358    0.432924   -0.399979    11.00000    0.05673
H7    2    0.292774    0.332817    0.157838    11.00000    0.05399
HKLF 4
REM  5-MSA
REM R1 =  0.0453 for    1276 Fo > 4sig(Fo)  and  0.0597 for all    1617 data
REM    112 parameters refined using      0 restraints
END
WGHT      0.0511      0.1028
REM Highest difference peak  0.154,  deepest hole -0.106,  1-sigma level  0.026
Q1    1   0.3898  0.3591 -0.0133  11.00000  0.05    0.15
Q2    1   0.4540  0.3797 -0.1152  11.00000  0.05    0.15
Q3    1   0.5135  0.3581  0.0460  11.00000  0.05    0.14
Q4    1   0.5467  0.3932 -0.2397  11.00000  0.05    0.13
Q5    1   0.6742  0.3795  0.1363  11.00000  0.05    0.12
;
_shelx_res_checksum     33213
