# Supplementary material for: Planar versus non-planar: The important role of weak C—H⋯O hydrogen bonds in the crystal structure of 5-methyl­salicyl­aldehyde
Source: Acta Crystallogr E Crystallogr Commun. 2017 Jan 13;73(Pt 2):155–8. doi: 10.1107/S2056989017000238 (PMC5290555; doi:10.1107/S2056989017000238)
Supplement: Supplementary file 2 [file e-73-00155-Isup2.hkl]

data_I                                                                          
_shelx_title ' 5-MSA'                                                           
_shelx_refln_list_code          4                                               
_shelx_F_calc_maximum       38.30                                               
_exptl_crystal_F_000       288.00                                               
_reflns_d_resolution_high  0.7597                                               
                                                                                
loop_                                                                           
 _space_group_symop_operation_xyz                                               
 'x, y, z'                                                                      
 '-x, y+1/2, -z+1/2'                                                            
 '-x, -y, -z'                                                                   
 'x, -y-1/2, z-1/2'                                                             
                                                                                
_cell_length_a     8.3676                                                       
_cell_length_b    13.0880                                                       
_cell_length_c     6.4867                                                       
_cell_angle_alpha  90.000                                                       
_cell_angle_beta  106.300                                                       
_cell_angle_gamma  90.000                                                       
                                                                                
_shelx_F_squared_multiplier     1.000                                           
                                                                                
loop_                                                                           
 _refln_index_h                                                                 
 _refln_index_k                                                                 
 _refln_index_l                                                                 
 _refln_F_squared_calc                                                          
 _refln_F_squared_meas                                                          
 _refln_F_squared_sigma                                                         
 _refln_observed_status                                                         
   2   0   0        870.83        736.67         4.61 o                         
   3   0   0          1.46          1.24         0.96 o                         
   4   0   0         55.53         47.19         1.26 o                         
   5   0   0         29.27         29.91         0.87 o                         
   6   0   0         20.15         18.71         0.83 o                         
   7   0   0         12.53         12.06         0.71 o                         
   8   0   0          4.69          5.46         0.65 o                         
   9   0   0          0.87          1.77         0.64 o                         
  10   0   0         16.70         15.51         0.84 o                         
   1   1   0         16.51         18.29         1.24 o                         
   2   1   0         54.18         47.92         1.14 o                         
   3   1   0         69.12         56.50         2.09 o                         
   4   1   0         10.10         13.02         0.66 o                         
   5   1   0        123.57        115.84         2.27 o                         
   6   1   0        353.61        327.62         5.07 o                         
   7   1   0        523.49        506.17         2.73 o                         
   8   1   0          2.28          3.23         0.47 o                         
   9   1   0          1.10          1.32         0.46 o                         
  10   1   0          3.65          3.52         0.50 o                         
   0   2   0          5.24         17.08         1.86 o                         
   1   2   0        112.11        109.31         2.30 o                         
   2   2   0          6.79          6.96         0.93 o                         
   3   2   0         80.32         76.93         1.83 o                         
   4   2   0          0.06          0.53         0.56 o                         
   5   2   0          1.36          0.94         0.54 o                         
   6   2   0          0.72          1.47         0.52 o                         
   7   2   0         28.82         29.00         0.56 o                         
   8   2   0          4.25          4.29         0.45 o                         
   9   2   0          3.52          4.27         0.47 o                         
  10   2   0          0.80          0.96         0.46 o                         
   1   3   0        173.06        171.14         1.66 o                         
   2   3   0        154.54        142.78         4.71 o                         
   3   3   0         24.87         28.74         0.65 o                         
   4   3   0          1.07          0.98         0.50 o                         
   5   3   0         70.34         63.42         0.82 o                         
   6   3   0        278.05        274.02        10.16 o                         
   7   3   0        459.60        462.94        12.39 o                         
   8   3   0          2.94          3.34         0.54 o                         
   9   3   0          0.33          0.32         0.45 o                         
  10   3   0          0.16          0.25         0.43 o                         
   1   4   0       1010.71        982.42         2.84 o                         
   2   4   0        310.11        280.49         4.84 o                         
   3   4   0         46.73         49.27         1.07 o                         
   4   4   0          2.91          2.46         0.48 o                         
   5   4   0         24.39         24.15         0.60 o                         
   6   4   0         24.27         23.49         0.60 o                         
   7   4   0          7.81          9.44         0.54 o                         
   8   4   0          2.16          2.79         0.46 o                         
   9   4   0          1.94          3.18         0.48 o                         
  10   4   0         13.42         13.37         1.17 o                         
   1   5   0        254.25        228.34         1.53 o                         
   2   5   0          0.21          0.31         0.64 o                         
   3   5   0         19.74         16.20         0.67 o                         
   4   5   0         63.61         61.60         1.31 o                         
   5   5   0         48.33         45.31         0.87 o                         
   6   5   0        113.10        112.65         1.66 o                         
   7   5   0        194.08        206.66         5.34 o                         
   8   5   0          9.74         10.63         0.49 o                         
   9   5   0          8.53          9.88         0.56 o                         
  10   5   0          6.96          7.11         0.67 o                         
   0   6   0          0.26          0.34         0.92 o                         
   1   6   0        164.16        150.81         1.40 o                         
   2   6   0         10.38          9.36         0.78 o                         
   3   6   0        190.24        187.07         1.01 o                         
   4   6   0          8.93          9.06         0.48 o                         
   5   6   0          1.99          2.07         0.51 o                         
   6   6   0          3.46          3.79         0.47 o                         
   7   6   0        112.05        120.90         4.12 o                         
   8   6   0         15.38         15.25         0.72 o                         
   9   6   0         16.48         16.71         0.65 o                         
   1   7   0         96.41        104.44         1.00 o                         
   2   7   0        170.53        173.34         2.59 o                         
   3   7   0        183.25        189.17         4.62 o                         
   4   7   0          0.05          0.53         0.47 o                         
   5   7   0         14.85         12.68         0.49 o                         
   6   7   0         48.27         50.39         1.90 o                         
   7   7   0        123.42        127.97         1.90 o                         
   8   7   0         10.42         10.07         0.62 o                         
   9   7   0          0.36          0.56         0.51 o                         
   0   8   0       1303.03       1342.05         3.14 o                         
   1   8   0         52.73         56.79         0.78 o                         
   2   8   0          1.43          3.46         0.61 o                         
   3   8   0         79.05         86.39         2.01 o                         
   4   8   0         18.98         20.23         0.53 o                         
   5   8   0         12.48         13.77         0.69 o                         
   6   8   0         23.18         26.29         0.86 o                         
   7   8   0          1.68          2.36         0.39 o                         
   8   8   0          0.13          0.49         0.49 o                         
   9   8   0          3.86          3.81         0.52 o                         
   1   9   0         31.34         32.21         0.75 o                         
   2   9   0          2.72          3.17         0.58 o                         
   3   9   0          1.24          1.31         0.49 o                         
   4   9   0         67.24         70.35         1.13 o                         
   5   9   0          2.62          2.58         0.42 o                         
   6   9   0          8.92          8.38         0.44 o                         
   7   9   0         23.72         24.85         0.50 o                         
   8   9   0          4.59          4.75         0.56 o                         
   9   9   0          9.01          8.01         0.74 o                         
   0  10   0         14.60         14.75         0.83 o                         
   1  10   0         31.05         32.32         0.71 o                         
   2  10   0          3.97          4.22         0.78 o                         
   3  10   0         45.50         46.69         0.74 o                         
   4  10   0         23.59         25.52         0.46 o                         
   5  10   0          0.02         -0.41         0.41 o                         
   6  10   0          5.24          5.62         0.42 o                         
   7  10   0         65.24         64.26         1.47 o                         
   8  10   0          6.77          5.62         0.56 o                         
   1  11   0         28.90         30.66         0.78 o                         
   2  11   0         72.98         82.17         1.17 o                         
   3  11   0        118.39        128.72         1.72 o                         
   4  11   0          4.57          5.09         0.46 o                         
   5  11   0          1.51          1.15         0.41 o                         
   6  11   0          0.02          0.57         0.42 o                         
   7  11   0          4.56          4.21         0.42 o                         
   8  11   0          5.99          4.33         0.41 o                         
   0  12   0          2.44          3.16         0.84 o                         
   1  12   0          1.03          1.49         0.47 o                         
   2  12   0         14.03         14.89         0.64 o                         
   3  12   0         34.44         39.00         0.79 o                         
   4  12   0         19.01         18.93         0.99 o                         
   5  12   0          3.47          4.72         0.37 o                         
   6  12   0          9.61          9.52         0.41 o                         
   7  12   0          0.02          0.66         0.38 o                         
   1  13   0          0.31          0.91         0.55 o                         
   2  13   0          0.43          0.89         0.45 o                         
   3  13   0          0.05          0.92         0.56 o                         
   4  13   0         27.16         28.94         0.61 o                         
   5  13   0          0.17          0.52         0.45 o                         
   6  13   0          0.02          0.54         0.41 o                         
   0  14   0         22.89         21.57         0.63 o                         
   1  14   0          0.54          1.15         0.66 o                         
   2  14   0          1.06          1.64         0.59 o                         
   3  14   0          1.99          2.95         0.55 o                         
   4  14   0         15.34         15.49         0.53 o                         
   5  14   0          1.07          1.42         0.35 o                         
   6  14   0          4.61          3.71         0.43 o                         
   1  15   0          2.82          2.86         0.63 o                         
   2  15   0         18.35         20.22         1.63 o                         
   3  15   0         32.87         29.94         0.83 o                         
   4  15   0          3.14          2.94         0.41 o                         
   5  15   0          0.10          0.42         0.38 o                         
   0  16   0         18.59         17.86         1.77 o                         
   1  16   0          4.38          4.26         0.74 o                         
   2  16   0          5.40          6.07         0.95 o                         
   3  16   0          6.21          4.54         0.59 o                         
   1  17   0          4.40          3.98         0.46 o                         
 -10   1   1          5.57          6.66         0.57 o                         
  -9   1   1          2.09          1.40         0.47 o                         
  -8   1   1         19.90         20.56         0.51 o                         
  -7   1   1          0.33          0.85         0.48 o                         
  -6   1   1          1.53          1.61         0.49 o                         
  -5   1   1          6.02          4.25         0.48 o                         
  -4   1   1        461.02        480.34        14.68 o                         
  -2   1   1        650.13        606.74        22.04 o                         
  -1   1   1       1335.92       1356.16         6.08 o                         
   1   1   1        305.40        296.57         5.17 o                         
   2   1   1          3.84          2.71         1.26 o                         
   3   1   1         92.87         98.71         3.98 o                         
   4   1   1        121.90        120.90         2.95 o                         
   5   1   1         68.95         67.08         1.91 o                         
   6   1   1        275.74        251.18         2.37 o                         
   7   1   1        105.70        103.62         0.64 o                         
   8   1   1          0.11          0.71         0.44 o                         
   9   1   1          2.43          2.49         0.43 o                         
  10   1   1          6.71          5.98         0.47 o                         
 -10   2   1        103.03        116.20         3.83 o                         
  -9   2   1          4.60          3.93         0.52 o                         
  -8   2   1         17.25         18.59         0.68 o                         
  -7   2   1        106.16        107.48         4.97 o                         
  -6   2   1         12.67         11.80         0.72 o                         
  -5   2   1          0.04          0.28         0.49 o                         
  -4   2   1        205.95        220.61         5.38 o                         
  -3   2   1        122.78        132.88         2.19 o                         
  -2   2   1        188.63        199.72         3.25 o                         
   0   2   1        996.01       1004.99        10.45 o                         
   1   2   1        386.21        361.75         2.10 o                         
   2   2   1        695.25        673.43         7.22 o                         
   3   2   1        845.94        904.67         3.28 o                         
   4   2   1         23.35         25.91         0.71 o                         
   5   2   1          3.18          2.41         0.67 o                         
   6   2   1        877.40        835.45        10.71 o                         
   7   2   1         62.50         61.73         0.99 o                         
   8   2   1         17.70         19.05         0.48 o                         
   9   2   1          1.82          2.11         0.40 o                         
  10   2   1          0.05          0.34         0.44 o                         
 -10   3   1          0.71          1.40         0.51 o                         
  -9   3   1         11.08         12.42         0.58 o                         
  -8   3   1          2.06          1.99         0.56 o                         
  -7   3   1         97.99         92.33         2.24 o                         
  -6   3   1          1.40          1.54         0.52 o                         
  -5   3   1          7.65          6.13         0.53 o                         
  -4   3   1        388.55        388.22        10.43 o                         
  -3   3   1       1060.70       1091.06         3.73 o                         
  -2   3   1        517.76        482.92         8.13 o                         
   1   3   1        337.34        323.34         1.50 o                         
   2   3   1         24.51         23.26         0.79 o                         
   3   3   1         55.02         53.21         0.85 o                         
   4   3   1          1.81          1.79         0.70 o                         
   5   3   1          6.29          7.23         0.67 o                         
   6   3   1         43.84         42.57         0.73 o                         
   7   3   1         48.90         52.00         1.24 o                         
   8   3   1          0.00         -0.39         0.47 o                         
   9   3   1          3.20          3.27         0.47 o                         
 -10   4   1          0.33          0.54         0.48 o                         
  -9   4   1          0.08          0.55         0.46 o                         
  -8   4   1         11.46         10.87         0.57 o                         
  -7   4   1         56.49         55.77         1.00 o                         
  -6   4   1          1.43          1.82         0.46 o                         
  -5   4   1          4.20          4.00         0.58 o                         
  -4   4   1         86.95         90.95         1.31 o                         
  -3   4   1        611.37        585.86        11.77 o                         
  -2   4   1          0.02          0.29         0.63 o                         
   1   4   1         47.94         42.63         0.87 o                         
   2   4   1          4.78          3.97         0.68 o                         
   3   4   1         13.56         13.43         0.64 o                         
   4   4   1          0.61          0.92         0.69 o                         
   5   4   1          0.16          1.14         0.61 o                         
   6   4   1         73.78         75.52         2.61 o                         
   7   4   1          0.02          0.99         0.57 o                         
   8   4   1          1.68          1.97         0.51 o                         
   9   4   1          1.91          1.91         0.41 o                         
 -10   5   1          6.71          6.77         0.52 o                         
  -9   5   1          0.16          0.54         0.54 o                         
  -8   5   1         70.67         73.77         3.13 o                         
  -7   5   1         37.83         39.57         0.72 o                         
  -6   5   1          0.05          0.45         0.52 o                         
  -5   5   1          2.82          2.86         0.49 o                         
  -4   5   1        134.08        140.58         2.61 o                         
  -3   5   1        430.31        408.28        11.16 o                         
  -2   5   1          6.22          6.52         0.65 o                         
  -1   5   1         29.64         27.88         0.84 o                         
   0   5   1         31.22         36.08         0.82 o                         
   1   5   1        107.13         96.93         0.90 o                         
   2   5   1          0.54          0.76         0.64 o                         
   3   5   1        201.37        205.20         5.35 o                         
   4   5   1        192.51        192.80         3.82 o                         
   5   5   1         99.87        101.85         1.91 o                         
   6   5   1        286.79        288.80         6.66 o                         
   7   5   1         42.83         41.57         2.12 o                         
   8   5   1          0.00          0.31         0.59 o                         
   9   5   1          0.30         -0.08         0.52 o                         
 -10   6   1         32.51         33.47         2.35 o                         
  -9   6   1          0.37          0.78         0.45 o                         
  -8   6   1          0.32          0.66         0.53 o                         
  -7   6   1         74.94         79.60         0.85 o                         
  -6   6   1          4.37          3.78         0.45 o                         
  -5   6   1          1.55          2.76         0.49 o                         
  -4   6   1         23.98         20.46         0.59 o                         
  -3   6   1         23.91         28.60         0.61 o                         
  -2   6   1        144.97        142.94         0.92 o                         
  -1   6   1        293.48        287.72         1.99 o                         
   0   6   1         64.78         62.82         0.76 o                         
   1   6   1          7.94          8.54         0.70 o                         
   2   6   1         54.13         41.36         0.66 o                         
   3   6   1        302.56        319.29         2.80 o                         
   4   6   1         44.44         48.80         0.89 o                         
   5   6   1          0.17          0.91         0.52 o                         
   6   6   1        343.89        371.72        15.81 o                         
   7   6   1         18.45         18.69         0.71 o                         
   8   6   1          6.66          6.85         0.54 o                         
   9   6   1          1.29          1.74         0.52 o                         
  -9   7   1          9.34          9.41         1.32 o                         
  -8   7   1         17.26         18.73         0.63 o                         
  -7   7   1        172.37        188.34         6.54 o                         
  -6   7   1          0.12          0.36         0.49 o                         
  -5   7   1          0.32          1.52         0.47 o                         
  -4   7   1         82.16         91.74         1.38 o                         
  -3   7   1        171.81        165.48         2.86 o                         
  -2   7   1         54.88         51.12         0.54 o                         
  -1   7   1       1466.67       1480.17        12.73 o                         
   0   7   1       1051.06       1044.00         6.81 o                         
   1   7   1         92.88         91.20         0.97 o                         
   2   7   1          4.13          4.40         0.52 o                         
   3   7   1         94.13         97.57         1.93 o                         
   4   7   1         40.00         45.12         1.09 o                         
   5   7   1          0.15          0.68         0.39 o                         
   6   7   1          2.56          2.27         0.48 o                         
   7   7   1          1.15          1.55         0.53 o                         
   8   7   1          0.19          0.61         0.52 o                         
   9   7   1          0.27          0.40         0.56 o                         
  -9   8   1          0.03          0.55         0.48 o                         
  -8   8   1         15.04         15.04         0.84 o                         
  -7   8   1         67.99         70.85         2.26 o                         
  -6   8   1          0.71          0.58         0.45 o                         
  -5   8   1          0.41          1.17         0.44 o                         
  -4   8   1         37.33         40.74         0.67 o                         
  -3   8   1        329.23        328.85         4.64 o                         
  -2   8   1          5.18          5.57         0.63 o                         
   0   8   1        539.70        562.12         3.18 o                         
   1   8   1         32.21         30.29         0.71 o                         
   2   8   1          2.29          2.61         0.81 o                         
   3   8   1          2.99          2.51         0.54 o                         
   4   8   1          2.88          2.87         0.59 o                         
   5   8   1          0.02          0.66         0.47 o                         
   6   8   1         92.57        101.80         3.01 o                         
   7   8   1          0.12          0.25         0.57 o                         
   8   8   1          0.82          0.10         0.50 o                         
  -9   9   1          0.34          0.69         0.62 o                         
  -8   9   1         55.82         58.07         3.15 o                         
  -7   9   1         38.67         43.84         1.90 o                         
  -6   9   1          1.28          1.60         0.44 o                         
  -5   9   1          0.06         -0.08         0.42 o                         
  -4   9   1         19.23         21.41         0.50 o                         
  -3   9   1         46.33         51.01         0.57 o                         
  -2   9   1         27.36         28.31         0.64 o                         
  -1   9   1          0.51          0.78         0.72 o                         
   0   9   1         27.74         28.42         0.67 o                         
   1   9   1         15.60         15.78         0.65 o                         
   2   9   1          3.38          3.53         0.54 o                         
   3   9   1         40.01         44.19         0.65 o                         
   4   9   1         66.37         68.29         1.80 o                         
   5   9   1         51.67         54.80         1.44 o                         
   6   9   1         80.59         83.33         1.41 o                         
   7   9   1          1.05          1.35         0.46 o                         
   8   9   1          0.26          0.46         0.52 o                         
  -8  10   1         14.93         13.73         1.23 o                         
  -7  10   1         29.83         30.61         0.84 o                         
  -6  10   1          3.29          3.64         0.41 o                         
  -5  10   1          1.57          1.59         0.42 o                         
  -4  10   1          0.27          0.59         0.38 o                         
  -3  10   1          4.41          6.42         0.51 o                         
  -2  10   1         34.00         37.30         1.19 o                         
  -1  10   1         26.82         26.27         0.61 o                         
   0  10   1         29.45         29.48         0.59 o                         
   1  10   1          0.13         -0.42         0.54 o                         
   2  10   1          8.84          9.80         0.63 o                         
   3  10   1         94.84         97.78         1.17 o                         
   4  10   1         21.98         23.88         0.62 o                         
   5  10   1          2.38          2.44         0.42 o                         
   6  10   1         50.88         53.71         1.38 o                         
   7  10   1          0.60          0.12         0.52 o                         
   8  10   1          0.66          1.06         0.61 o                         
  -8  11   1         10.29          8.07         0.56 o                         
  -7  11   1         92.43         93.24         2.96 o                         
  -6  11   1          1.54          1.58         0.36 o                         
  -5  11   1          1.42          1.44         0.42 o                         
  -4  11   1          3.53          4.60         0.50 o                         
  -3  11   1         12.34         12.76         0.42 o                         
  -2  11   1          0.49          0.52         0.56 o                         
  -1  11   1        341.31        362.00         3.95 o                         
   0  11   1        155.99        165.54         0.86 o                         
   1  11   1          7.10          7.93         0.48 o                         
   2  11   1          2.09          3.54         0.53 o                         
   3  11   1         17.61         21.07         0.57 o                         
   4  11   1         12.33         13.60         0.44 o                         
   5  11   1          0.07          0.21         0.44 o                         
   6  11   1         10.64         10.15         0.42 o                         
   7  11   1          3.52          4.11         0.52 o                         
  -7  12   1         23.79         22.45         1.04 o                         
  -6  12   1          0.33          0.34         0.38 o                         
  -5  12   1          2.34          2.07         0.40 o                         
  -4  12   1          0.69          1.43         0.55 o                         
  -3  12   1         38.08         40.52         0.50 o                         
  -2  12   1          5.22          6.79         0.48 o                         
  -1  12   1        305.34        335.61         3.99 o                         
   0  12   1        104.08        115.69         2.45 o                         
   1  12   1          6.17          6.75         0.52 o                         
   2  12   1          4.40          4.77         0.50 o                         
   3  12   1          0.12          0.91         0.45 o                         
   4  12   1          2.14          2.92         0.41 o                         
   5  12   1          0.02          0.99         0.38 o                         
   6  12   1         39.47         39.38         1.40 o                         
   7  12   1          0.48          0.84         0.46 o                         
  -7  13   1         11.72          8.72         0.42 o                         
  -6  13   1          0.68          1.28         0.39 o                         
  -5  13   1          2.06          2.54         0.38 o                         
  -4  13   1          1.77          1.37         0.42 o                         
  -3  13   1          1.01          1.22         0.49 o                         
  -2  13   1         15.06         17.63         0.54 o                         
  -1  13   1          1.77          2.10         0.48 o                         
   0  13   1         26.81         32.52         0.60 o                         
   1  13   1          5.61          5.53         0.42 o                         
   2  13   1          3.31          3.10         0.55 o                         
   3  13   1          3.88          4.44         0.51 o                         
   4  13   1          7.38          7.73         0.42 o                         
   5  13   1         11.35         10.73         0.44 o                         
   6  13   1          4.34          2.64         0.40 o                         
  -6  14   1          2.69          1.73         0.39 o                         
  -5  14   1          0.16          0.29         0.35 o                         
  -4  14   1          1.44          1.48         0.34 o                         
  -3  14   1          3.30          3.83         0.37 o                         
  -2  14   1          6.05          6.58         0.41 o                         
  -1  14   1          2.56          2.95         0.82 o                         
   0  14   1         34.91         38.88         0.65 o                         
   1  14   1          0.40          0.16         0.44 o                         
   2  14   1         18.64         17.56         0.64 o                         
   3  14   1         21.43         19.80         0.92 o                         
   4  14   1          3.54          2.89         0.46 o                         
   5  14   1          0.65          0.69         0.39 o                         
  -5  15   1          1.01          0.43         0.37 o                         
  -4  15   1          0.25          0.63         0.39 o                         
  -3  15   1          0.00          0.68         0.39 o                         
  -2  15   1          0.31          0.49         0.35 o                         
  -1  15   1         50.19         49.10         1.59 o                         
   0  15   1         12.07         12.38         0.46 o                         
   1  15   1          0.00          0.37         0.38 o                         
   2  15   1          7.94          8.87         0.82 o                         
   3  15   1          0.10         -0.51         0.51 o                         
   4  15   1          0.29          0.14         0.45 o                         
  -4  16   1          2.93          1.83         0.38 o                         
  -3  16   1          0.11          0.49         0.34 o                         
  -2  16   1          2.22          2.15         0.42 o                         
  -1  16   1         22.02         18.71         0.51 o                         
   0  16   1         11.04         11.04         0.74 o                         
   1  16   1          0.07          1.14         0.70 o                         
   2  16   1          2.95          2.52         0.62 o                         
   3  16   1          0.12          0.01         0.47 o                         
  -1  17   1          1.10          0.83         0.38 o                         
   0  17   1         10.20          7.78         0.73 o                         
 -10   0   2          3.14          2.53         0.72 o                         
  -9   0   2          0.03          1.03         0.59 o                         
  -8   0   2        265.04        262.66         9.22 o                         
  -7   0   2         61.00         50.20         1.83 o                         
  -6   0   2          3.08          1.66         1.20 o                         
  -5   0   2         77.13         84.33         2.77 o                         
  -3   0   2         26.59         30.43         0.84 o                         
  -2   0   2       1233.24       1224.60        27.28 o                         
  -1   0   2         15.74         27.55         0.83 o                         
   0   0   2         38.78         34.08         1.32 o                         
   1   0   2          8.58          5.60         1.31 o                         
   2   0   2        411.73        437.46         2.71 o                         
   3   0   2        208.41        207.03         2.11 o                         
   4   0   2        180.23        199.48         5.35 o                         
   5   0   2          7.45          6.84         0.92 o                         
   6   0   2          0.54          1.16         0.66 o                         
   7   0   2         10.94         11.09         0.64 o                         
   8   0   2         19.26         22.45         1.00 o                         
   9   0   2         19.90         23.57         2.17 o                         
 -10   1   2         13.20         16.58         1.96 o                         
  -9   1   2         14.29         15.22         0.49 o                         
  -8   1   2          0.33          0.34         0.47 o                         
  -7   1   2          2.30          2.87         0.46 o                         
  -6   1   2          3.62          4.37         0.54 o                         
  -5   1   2          7.07          7.45         0.53 o                         
  -4   1   2         46.30         43.94         0.92 o                         
  -3   1   2        413.10        388.26         8.29 o                         
  -2   1   2         64.71         65.64         0.71 o                         
   0   1   2          3.21          5.01         0.79 o                         
   1   1   2         61.80         62.77         1.11 o                         
   2   1   2        491.75        543.67         2.93 o                         
   3   1   2       1083.48       1122.16         3.86 o                         
   4   1   2         94.18         88.45         3.16 o                         
   5   1   2          2.21          1.52         0.53 o                         
   6   1   2         22.67         20.36         0.59 o                         
   7   1   2          5.28          4.94         0.41 o                         
   8   1   2          1.89          3.46         0.42 o                         
   9   1   2          4.66          6.60         0.41 o                         
 -10   2   2          0.19          0.91         0.49 o                         
  -9   2   2          3.84          3.88         0.44 o                         
  -8   2   2          0.45          0.76         0.47 o                         
  -7   2   2          0.00          0.20         0.49 o                         
  -6   2   2          0.01         -0.29         0.45 o                         
  -5   2   2          2.31          2.70         0.51 o                         
  -4   2   2          7.60          7.78         0.48 o                         
  -3   2   2          9.88          9.25         0.57 o                         
  -2   2   2          7.25          8.53         0.65 o                         
  -1   2   2        521.16        510.10         8.96 o                         
   0   2   2         32.50         32.58         0.86 o                         
   1   2   2         15.82         14.68         0.78 o                         
   2   2   2          1.76          1.95         0.85 o                         
   3   2   2          0.09          0.37         0.78 o                         
   4   2   2          1.18          1.53         0.86 o                         
   5   2   2          4.68          5.39         0.59 o                         
   6   2   2          0.28          0.87         0.52 o                         
   7   2   2          1.57          2.64         0.50 o                         
   8   2   2          0.24          0.61         0.43 o                         
   9   2   2          0.20          0.47         0.44 o                         
 -10   3   2          5.90          6.58         0.53 o                         
  -9   3   2          7.28          7.45         0.54 o                         
  -8   3   2          7.55          5.40         0.44 o                         
  -7   3   2          0.34          0.06         0.45 o                         
  -6   3   2          0.07          0.29         0.44 o                         
  -5   3   2         69.75         77.35         1.77 o                         
  -4   3   2        224.68        204.16         2.79 o                         
  -3   3   2        190.66        178.91         5.78 o                         
  -2   3   2         45.85         51.19         1.12 o                         
  -1   3   2       1016.38        950.82        35.46 o                         
   0   3   2         31.67         29.17         0.78 o                         
   1   3   2         45.30         40.77         0.74 o                         
   2   3   2        452.65        473.92        10.20 o                         
   3   3   2        858.56        904.64        23.10 o                         
   4   3   2         18.34         15.75         0.98 o                         
   5   3   2         44.90         44.55         0.87 o                         
   6   3   2         23.89         22.54         0.59 o                         
   7   3   2          6.95          6.64         0.48 o                         
   8   3   2          0.05          0.47         0.41 o                         
   9   3   2          2.52          7.64         2.45 o                         
 -10   4   2          0.53          0.95         0.53 o                         
  -9   4   2          0.32          1.14         0.43 o                         
  -8   4   2        135.77        133.19         2.19 o                         
  -7   4   2         36.95         29.74         0.81 o                         
  -6   4   2          3.45          2.75         0.46 o                         
  -5   4   2         34.59         37.59         0.66 o                         
  -4   4   2       1330.91       1295.73        14.10 o                         
  -3   4   2          0.09          0.26         0.57 o                         
  -2   4   2        484.88        448.41         2.10 o                         
  -1   4   2         73.53         82.59         0.65 o                         
   0   4   2          1.83          1.46         0.62 o                         
   1   4   2          0.01          0.55         0.71 o                         
   2   4   2        124.67        133.87         1.40 o                         
   3   4   2         99.08         97.91         2.66 o                         
   4   4   2         93.36         93.14         2.28 o                         
   5   4   2          0.91          1.03         1.16 o                         
   6   4   2          0.01          0.08         0.52 o                         
   7   4   2          5.58          5.44         0.58 o                         
   8   4   2         12.39         12.99         1.44 o                         
   9   4   2         14.07         14.08         1.05 o                         
 -10   5   2          5.93          7.13         0.55 o                         
  -9   5   2          8.83          9.82         0.50 o                         
  -8   5   2         11.61         10.50         0.50 o                         
  -7   5   2          8.25          7.26         0.44 o                         
  -6   5   2          5.71          6.05         0.56 o                         
  -5   5   2          8.45          8.26         0.50 o                         
  -4   5   2         36.24         33.90         0.56 o                         
  -3   5   2        156.55        144.94         3.13 o                         
  -2   5   2          0.01          0.40         0.61 o                         
  -1   5   2        676.17        667.73         4.46 o                         
   0   5   2         20.87         18.97         0.65 o                         
   1   5   2          6.62          6.46         0.66 o                         
   2   5   2         64.37         73.44         0.93 o                         
   3   5   2        256.84        249.04         4.35 o                         
   4   5   2         97.83         93.84         2.67 o                         
   5   5   2         99.10         93.93         1.38 o                         
   6   5   2        163.91        165.85         2.40 o                         
   7   5   2          0.67          1.31         0.50 o                         
   8   5   2          4.17          5.54         0.71 o                         
   9   5   2          4.48          4.68         0.47 o                         
 -10   6   2          1.16          0.53         0.57 o                         
  -9   6   2         14.05         14.44         1.06 o                         
  -8   6   2          4.08          4.04         0.41 o                         
  -7   6   2          1.45          1.53         0.44 o                         
  -6   6   2          0.01          0.23         0.49 o                         
  -5   6   2          4.42          4.51         0.52 o                         
  -4   6   2         35.43         36.69         0.91 o                         
  -3   6   2         12.38         13.78         0.47 o                         
  -2   6   2         61.66         63.01         0.59 o                         
  -1   6   2       1363.60       1368.14         3.98 o                         
   0   6   2         94.95        108.32         1.35 o                         
   1   6   2         63.17         57.39         0.84 o                         
   2   6   2          2.57          2.68         0.53 o                         
   3   6   2          0.02          1.09         0.68 o                         
   4   6   2          1.85          2.40         0.76 o                         
   5   6   2         18.72         16.19         0.63 o                         
   6   6   2          2.48          3.07         0.55 o                         
   7   6   2          6.29          7.19         0.75 o                         
   8   6   2          0.81          0.49         0.49 o                         
 -10   7   2          0.21          0.36         0.50 o                         
  -9   7   2          1.81          2.36         0.45 o                         
  -8   7   2          3.73          2.86         0.52 o                         
  -7   7   2          2.89          2.63         0.49 o                         
  -6   7   2          0.14          0.92         0.50 o                         
  -5   7   2         51.98         53.47         1.10 o                         
  -4   7   2         84.24         83.66         1.74 o                         
  -3   7   2          5.31          5.48         0.53 o                         
  -2   7   2         10.76          9.89         0.47 o                         
  -1   7   2          3.88          4.44         0.49 o                         
   0   7   2         29.72         29.24         0.66 o                         
   1   7   2          4.36          5.58         0.50 o                         
   2   7   2         76.87         80.20         1.69 o                         
   3   7   2        126.11        129.18         2.92 o                         
   4   7   2          1.34          0.88         0.66 o                         
   5   7   2         60.67         62.04         4.01 o                         
   6   7   2         60.95         60.63         0.69 o                         
   7   7   2          2.52          2.82         0.53 o                         
   8   7   2          0.03          0.13         0.44 o                         
  -9   8   2          3.27          3.11         0.45 o                         
  -8   8   2         10.35          9.48         0.70 o                         
  -7   8   2          8.09          6.24         0.47 o                         
  -6   8   2          1.61          2.54         0.46 o                         
  -5   8   2          2.04          2.24         0.52 o                         
  -4   8   2        104.07        101.53         2.59 o                         
  -3   8   2         19.86         20.51         0.73 o                         
  -2   8   2         10.16          8.16         0.51 o                         
  -1   8   2        135.40        137.52         0.95 o                         
   0   8   2          1.48          1.54         0.53 o                         
   1   8   2          2.85          3.04         0.50 o                         
   2   8   2         11.45         11.85         0.57 o                         
   3   8   2          1.80          2.98         0.47 o                         
   4   8   2         24.99         26.58         1.85 o                         
   5   8   2         30.62         32.38         1.32 o                         
   6   8   2          0.76          0.77         0.53 o                         
   7   8   2          0.12          0.14         0.66 o                         
   8   8   2          2.76          3.04         0.52 o                         
  -9   9   2          0.62          0.64         0.51 o                         
  -8   9   2         31.83         29.77         1.07 o                         
  -7   9   2          8.93          9.36         0.46 o                         
  -6   9   2          2.65          2.84         0.44 o                         
  -5   9   2         14.10         13.72         0.54 o                         
  -4   9   2         88.33         93.92         1.85 o                         
  -3   9   2          8.12          8.68         0.49 o                         
  -2   9   2         26.59         27.24         0.43 o                         
  -1   9   2         66.20         70.00         1.00 o                         
   0   9   2          4.21          3.14         0.49 o                         
   1   9   2          0.81          1.34         0.56 o                         
   2   9   2          2.18          2.98         0.59 o                         
   3   9   2         15.99         16.05         0.61 o                         
   4   9   2         29.16         30.58         0.71 o                         
   5   9   2        139.79        141.81         5.33 o                         
   6   9   2        150.28        152.09         2.91 o                         
   7   9   2          0.07          0.74         0.58 o                         
  -8  10   2          9.37         10.21         0.45 o                         
  -7  10   2          6.60          6.57         0.40 o                         
  -6  10   2          0.01          0.11         0.35 o                         
  -5  10   2          0.07          0.17         0.38 o                         
  -4  10   2         46.94         51.57         1.01 o                         
  -3  10   2          0.00          0.41         0.46 o                         
  -2  10   2         77.68         78.83         1.25 o                         
  -1  10   2        588.67        630.97         6.06 o                         
   0  10   2         46.87         52.87         0.63 o                         
   1  10   2         18.61         18.94         0.58 o                         
   2  10   2          0.33          1.02         0.52 o                         
   3  10   2          0.91          0.96         0.42 o                         
   4  10   2          0.00         -0.19         0.41 o                         
   5  10   2         13.32         13.19         0.51 o                         
   6  10   2          3.45          3.13         0.52 o                         
   7  10   2          4.07          3.81         0.52 o                         
  -8  11   2          0.07          0.53         0.43 o                         
  -7  11   2          0.89          1.54         0.37 o                         
  -6  11   2          0.06          0.10         0.38 o                         
  -5  11   2         10.28         10.57         0.70 o                         
  -4  11   2          4.70          6.44         0.45 o                         
  -3  11   2          1.46          1.24         0.42 o                         
  -2  11   2         63.58         69.19         1.24 o                         
  -1  11   2         62.19         65.10         0.50 o                         
   0  11   2          5.28          6.48         0.67 o                         
   1  11   2          1.47          1.67         0.41 o                         
   2  11   2          1.17          1.44         0.42 o                         
   3  11   2          0.00          0.25         0.48 o                         
   4  11   2          1.28          2.36         0.52 o                         
   5  11   2         22.79         23.35         0.69 o                         
   6  11   2         27.06         25.12         1.41 o                         
   7  11   2          0.44          0.67         0.51 o                         
  -7  12   2          0.66          0.45         0.37 o                         
  -6  12   2          0.28          0.35         0.37 o                         
  -5  12   2          0.01          0.19         0.43 o                         
  -4  12   2          1.74          2.62         0.38 o                         
  -3  12   2         22.04         24.41         0.54 o                         
  -2  12   2         13.83         15.47         0.42 o                         
  -1  12   2         80.53         81.38         1.13 o                         
   0  12   2          0.26          0.42         0.42 o                         
   1  12   2          1.84          2.35         0.48 o                         
   2  12   2          0.00          0.59         0.48 o                         
   3  12   2         12.55         14.17         0.43 o                         
   4  12   2          6.09          6.54         0.46 o                         
   5  12   2         35.03         32.94         1.89 o                         
   6  12   2          0.35          0.74         0.42 o                         
  -7  13   2          4.03          3.65         0.43 o                         
  -6  13   2          1.12          0.75         0.34 o                         
  -5  13   2          7.69          7.08         0.40 o                         
  -4  13   2         64.28         70.46         0.92 o                         
  -3  13   2          3.89          4.89         0.39 o                         
  -2  13   2         21.68         21.85         0.74 o                         
  -1  13   2          4.60          4.92         0.57 o                         
   0  13   2          0.15         -0.22         0.48 o                         
   1  13   2          0.00          0.42         0.58 o                         
   2  13   2          2.83          2.97         0.48 o                         
   3  13   2          1.74          2.13         0.41 o                         
   4  13   2          2.11          2.47         0.39 o                         
   5  13   2         62.88         55.62         1.52 o                         
  -6  14   2          0.07          0.85         0.35 o                         
  -5  14   2          2.37          1.63         0.32 o                         
  -4  14   2         32.86         34.22         0.88 o                         
  -3  14   2          7.35          7.24         0.35 o                         
  -2  14   2         40.78         39.10         1.38 o                         
  -1  14   2        123.28        127.96         3.44 o                         
   0  14   2          8.80          8.59         0.48 o                         
   1  14   2          0.51          0.83         0.69 o                         
   2  14   2          0.56          1.47         0.42 o                         
   3  14   2          3.12          3.58         0.41 o                         
   4  14   2          1.11          0.80         0.36 o                         
  -5  15   2          0.65          0.97         0.55 o                         
  -4  15   2          0.68          0.91         0.36 o                         
  -3  15   2          0.28          0.73         0.36 o                         
  -2  15   2         44.71         41.22         1.65 o                         
  -1  15   2         45.09         42.59         1.44 o                         
   0  15   2          0.70          1.10         0.37 o                         
   1  15   2          0.52          0.94         0.39 o                         
   2  15   2          0.67          0.90         0.38 o                         
   3  15   2          9.54          9.03         0.68 o                         
  -3  16   2          9.23          7.37         0.86 o                         
  -2  16   2         10.12          9.43         0.73 o                         
  -1  16   2         21.69         16.19         0.65 o                         
   0  16   2          0.05          0.30         0.40 o                         
   1  16   2          0.98          0.86         0.35 o                         
   2  16   2          2.34          2.18         0.49 o                         
 -10   1   3          3.28          3.15         0.42 o                         
  -9   1   3          8.63          6.37         0.48 o                         
  -8   1   3         48.37         40.46         0.55 o                         
  -7   1   3          5.38          6.87         0.53 o                         
  -6   1   3         26.52         29.56         1.05 o                         
  -5   1   3         29.03         23.85         0.49 o                         
  -4   1   3          4.83          4.75         0.47 o                         
  -3   1   3         25.84         23.26         0.49 o                         
  -2   1   3        466.17        490.55         8.48 o                         
  -1   1   3        309.48        319.84         5.42 o                         
   0   1   3          2.39          1.49         0.58 o                         
   1   1   3        168.56        168.31         3.99 o                         
   2   1   3         99.24        104.30         1.79 o                         
   3   1   3         79.08         85.05         1.95 o                         
   4   1   3         20.09         18.13         0.79 o                         
   5   1   3        211.44        196.74         4.07 o                         
   6   1   3          2.88          1.26         0.45 o                         
   7   1   3          0.01          0.45         0.39 o                         
   8   1   3          0.12          0.38         0.40 o                         
 -10   2   3          0.92          0.37         0.41 o                         
  -9   2   3         14.35         13.26         0.55 o                         
  -8   2   3         11.08          9.55         0.47 o                         
  -7   2   3          3.08          3.09         0.50 o                         
  -6   2   3         14.70         13.79         0.53 o                         
  -5   2   3         63.81         56.14         1.41 o                         
  -4   2   3          4.73          4.73         0.50 o                         
  -3   2   3         54.31         48.20         0.87 o                         
  -1   2   3        553.66        590.76         4.30 o                         
   0   2   3        150.05        129.44         3.99 o                         
   1   2   3         15.78         13.92         0.53 o                         
   2   2   3        172.35        170.45         1.97 o                         
   3   2   3         77.58         70.46         1.27 o                         
   4   2   3         14.00         14.89         0.67 o                         
   5   2   3        147.93        130.33         1.19 o                         
   6   2   3         28.42         29.83         0.83 o                         
   7   2   3          0.68          1.35         0.51 o                         
   8   2   3         21.96         26.15         1.30 o                         
 -10   3   3          2.14          1.79         0.51 o                         
  -9   3   3          6.00          4.40         0.42 o                         
  -8   3   3         53.79         48.63         0.60 o                         
  -7   3   3          1.94          2.52         0.38 o                         
  -6   3   3         11.05         10.95         0.46 o                         
  -5   3   3         65.47         63.68         1.24 o                         
  -4   3   3        157.01        154.25         2.41 o                         
  -3   3   3         66.26         60.13         1.24 o                         
  -2   3   3         77.22         97.41         1.26 o                         
  -1   3   3        208.36        221.53         1.72 o                         
   0   3   3          2.30          2.84         0.52 o                         
   1   3   3         88.66         83.82         1.54 o                         
   2   3   3          0.17          1.31         0.68 o                         
   3   3   3         28.22         29.20         0.89 o                         
   4   3   3          1.36          0.42         0.91 o                         
   5   3   3        133.78        133.79         2.73 o                         
   6   3   3          0.98          1.90         0.46 o                         
   7   3   3          0.06          0.05         0.46 o                         
   8   3   3          0.29          0.70         0.36 o                         
 -10   4   3          0.26          1.47         0.54 o                         
  -9   4   3         14.81         17.50         0.57 o                         
  -8   4   3          2.98          4.89         0.41 o                         
  -7   4   3          0.12          0.73         0.44 o                         
  -6   4   3          0.03          0.55         0.42 o                         
  -5   4   3         90.06         86.69         0.90 o                         
  -4   4   3         20.52         22.13         0.46 o                         
  -3   4   3         41.51         43.91         0.78 o                         
  -2   4   3          0.00         -0.17         0.49 o                         
  -1   4   3          1.35          2.27         0.53 o                         
   0   4   3          0.61          0.43         0.49 o                         
   1   4   3          3.57          4.01         0.55 o                         
   2   4   3        339.49        324.29         2.88 o                         
   3   4   3         45.25         46.75         1.13 o                         
   4   4   3          4.93          6.44         1.15 o                         
   5   4   3          4.73          3.80         0.66 o                         
   6   4   3          1.48          0.66         0.78 o                         
   7   4   3          1.05          1.11         0.77 o                         
   8   4   3          0.09         -0.01         0.50 o                         
 -10   5   3          0.20          1.05         0.53 o                         
  -9   5   3          5.15          4.46         0.46 o                         
  -8   5   3         18.10         15.78         0.47 o                         
  -7   5   3          1.87          2.23         0.45 o                         
  -6   5   3         13.17         14.38         0.42 o                         
  -5   5   3        127.29        120.46         2.43 o                         
  -4   5   3        165.30        155.05         2.12 o                         
  -3   5   3          0.01          0.50         0.54 o                         
  -2   5   3        331.38        341.34         5.09 o                         
  -1   5   3         99.54         99.02         1.11 o                         
   0   5   3          0.74          0.95         0.62 o                         
   1   5   3         82.90         83.42         1.14 o                         
   2   5   3        117.57        121.04         2.48 o                         
   3   5   3         15.61         17.73         0.71 o                         
   4   5   3         15.82         15.83         0.73 o                         
   5   5   3         85.41         78.04         1.67 o                         
   6   5   3          8.67          6.81         0.62 o                         
   7   5   3          0.20          0.63         0.57 o                         
   8   5   3          0.05          0.46         0.63 o                         
 -10   6   3          0.00          0.35         0.44 o                         
  -9   6   3          4.92          4.85         0.41 o                         
  -8   6   3          3.13          3.02         0.48 o                         
  -7   6   3          2.29          2.63         0.42 o                         
  -6   6   3          6.34          7.18         0.53 o                         
  -5   6   3         36.55         35.29         1.09 o                         
  -4   6   3         40.31         34.29         0.69 o                         
  -3   6   3          4.66          4.87         0.49 o                         
  -2   6   3        404.37        418.17         5.34 o                         
  -1   6   3        129.01        149.86         1.16 o                         
   0   6   3         13.93         11.77         0.65 o                         
   1   6   3          0.21          0.58         0.68 o                         
   2   6   3         98.91         97.30         2.14 o                         
   3   6   3         23.59         21.59         0.63 o                         
   4   6   3          6.79          7.11         0.53 o                         
   5   6   3         53.75         49.34         1.16 o                         
   6   6   3          6.44          5.99         0.47 o                         
   7   6   3          0.25          0.18         0.72 o                         
   8   6   3          8.91          7.97         1.05 o                         
 -10   7   3          0.00          0.85         0.57 o                         
  -9   7   3          1.36          2.01         0.43 o                         
  -8   7   3         26.62         26.99         0.73 o                         
  -7   7   3          0.00          0.17         0.44 o                         
  -6   7   3          0.09          0.64         0.42 o                         
  -5   7   3        236.84        238.65         4.15 o                         
  -4   7   3        241.59        238.01         3.50 o                         
  -3   7   3         39.75         37.62         0.63 o                         
  -2   7   3          0.07          0.05         0.59 o                         
  -1   7   3         37.83         41.66         0.62 o                         
   0   7   3          5.10          4.78         0.57 o                         
   1   7   3         11.83         12.11         0.58 o                         
   2   7   3         43.55         40.58         1.30 o                         
   3   7   3          1.71          1.59         0.67 o                         
   4   7   3          5.41          5.80         0.66 o                         
   5   7   3         12.89         13.09         0.58 o                         
   6   7   3          6.21          7.03         0.65 o                         
   7   7   3          0.32          1.82         0.67 o                         
  -9   8   3         14.68         14.36         1.21 o                         
  -8   8   3          2.01          2.53         0.47 o                         
  -7   8   3          0.01          0.68         0.53 o                         
  -6   8   3          0.00         -0.17         0.42 o                         
  -5   8   3         78.35         80.57         1.80 o                         
  -4   8   3         26.43         27.42         0.90 o                         
  -3   8   3         46.74         46.78         0.72 o                         
  -2   8   3          0.93          0.04         0.45 o                         
  -1   8   3          0.00          1.06         0.49 o                         
   0   8   3          0.00         -0.49         0.49 o                         
   1   8   3         11.96         13.05         0.56 o                         
   2   8   3        376.42        370.98         8.22 o                         
   3   8   3         61.37         64.27         0.68 o                         
   4   8   3          2.00          3.04         0.72 o                         
   5   8   3         17.48         17.39         0.94 o                         
   6   8   3          4.78          3.26         0.76 o                         
   7   8   3          1.20          2.31         1.02 o                         
  -9   9   3          1.29          2.01         0.46 o                         
  -8   9   3          1.67          1.35         0.42 o                         
  -7   9   3          0.02          0.93         0.45 o                         
  -6   9   3          1.46          1.63         0.36 o                         
  -5   9   3         72.20         77.08         2.23 o                         
  -4   9   3        146.53        151.03         3.64 o                         
  -3   9   3          0.01          0.37         0.46 o                         
  -2   9   3         51.04         53.32         1.04 o                         
  -1   9   3          0.73          1.15         0.41 o                         
   0   9   3          0.27          0.58         0.51 o                         
   1   9   3         11.95         10.41         0.49 o                         
   2   9   3          7.41          7.75         0.62 o                         
   3   9   3          5.09          6.04         0.89 o                         
   4   9   3          1.90          2.73         0.54 o                         
   5   9   3          2.76          2.73         0.77 o                         
   6   9   3          3.76          2.26         0.59 o                         
   7   9   3          0.69          0.00         0.45 o                         
  -8  10   3          0.91          0.74         0.38 o                         
  -7  10   3          0.68          0.99         0.42 o                         
  -6  10   3          2.91          2.55         0.44 o                         
  -5  10   3         14.26         15.99         0.52 o                         
  -4  10   3         78.40         82.71         1.60 o                         
  -3  10   3          0.83          1.33         0.38 o                         
  -2  10   3          3.24          3.61         0.42 o                         
  -1  10   3          2.90          3.79         0.49 o                         
   0  10   3          0.13          1.14         0.47 o                         
   1  10   3          1.47          1.34         0.48 o                         
   2  10   3         41.26         39.81         1.61 o                         
   3  10   3          5.92          6.25         0.61 o                         
   4  10   3          2.32          2.34         0.55 o                         
   5  10   3          5.45          4.73         0.83 o                         
   6  10   3          0.16         -0.51         0.59 o                         
  -8  11   3          5.17          4.47         0.79 o                         
  -7  11   3          0.18          0.76         0.41 o                         
  -6  11   3          3.79          3.64         0.40 o                         
  -5  11   3        154.97        162.38         3.56 o                         
  -4  11   3         97.84        106.40         2.58 o                         
  -3  11   3          7.53          6.88         0.37 o                         
  -2  11   3          0.42          0.03         0.74 o                         
  -1  11   3          6.18          6.32         0.43 o                         
   0  11   3          0.33          1.64         0.40 o                         
   1  11   3          2.00          2.23         0.40 o                         
   2  11   3         38.05         39.16         1.20 o                         
   3  11   3         14.65         15.03         0.49 o                         
   4  11   3         11.74         11.61         0.57 o                         
   5  11   3          3.08          2.83         0.60 o                         
   6  11   3          4.66          3.81         0.61 o                         
  -7  12   3          0.44          1.00         0.38 o                         
  -6  12   3          0.00          0.70         0.39 o                         
  -5  12   3         18.01         18.22         0.63 o                         
  -4  12   3          7.19          7.92         0.41 o                         
  -3  12   3         19.23         19.72         0.71 o                         
  -2  12   3          1.27          1.49         0.58 o                         
  -1  12   3          0.86          1.14         0.36 o                         
   0  12   3          0.12          1.35         0.41 o                         
   1  12   3          9.67          7.73         0.50 o                         
   2  12   3        155.79        156.04         4.84 o                         
   3  12   3         34.25         36.99         0.57 o                         
   4  12   3          1.92          2.94         0.48 o                         
   5  12   3         20.76         15.63         1.05 o                         
  -6  13   3          0.00          0.73         0.45 o                         
  -5  13   3         15.13         15.83         0.77 o                         
  -4  13   3         52.30         54.03         0.84 o                         
  -3  13   3          6.09          5.93         0.40 o                         
  -2  13   3          0.01          1.40         0.45 o                         
  -1  13   3          3.99          3.76         0.38 o                         
   0  13   3          1.17          1.71         0.92 o                         
   1  13   3          0.08          0.25         0.46 o                         
   2  13   3          4.97          5.60         0.54 o                         
   3  13   3         17.19         17.73         0.47 o                         
   4  13   3          0.11          0.83         0.74 o                         
  -6  14   3          1.68          1.30         0.74 o                         
  -5  14   3          2.61          3.43         0.57 o                         
  -4  14   3         43.80         38.41         1.42 o                         
  -3  14   3          0.71          0.87         0.36 o                         
  -2  14   3         19.87         16.66         0.44 o                         
  -1  14   3          3.16          4.00         0.72 o                         
   0  14   3          1.13          1.96         0.39 o                         
   1  14   3          1.32          2.30         0.35 o                         
   2  14   3         11.09          9.22         0.52 o                         
   3  14   3          1.29          1.44         0.42 o                         
  -4  15   3         15.91         13.64         0.83 o                         
  -3  15   3          0.02         -0.32         0.39 o                         
  -2  15   3          8.82          7.51         0.47 o                         
  -1  15   3          5.62          4.21         0.37 o                         
   0  15   3          0.01         -0.15         0.59 o                         
   1  15   3          0.82          1.06         0.36 o                         
   2  15   3         11.30          9.19         0.64 o                         
  -2  16   3          0.34          0.50         0.38 o                         
  -1  16   3          0.34          0.64         0.34 o                         
   0  16   3          0.28          0.82         0.37 o                         
 -10   0   4         15.51         13.94         1.36 o                         
  -9   0   4          4.11          2.72         0.50 o                         
  -8   0   4          4.13          4.25         1.33 o                         
  -7   0   4          0.04         -0.57         0.63 o                         
  -6   0   4         10.61         11.42         0.87 o                         
  -5   0   4        152.21        158.25         7.17 o                         
  -4   0   4         26.79         23.94         1.22 o                         
  -3   0   4         30.78         40.08         1.50 o                         
  -2   0   4        153.67        179.96         6.32 o                         
  -1   0   4          1.45          2.80         0.79 o                         
   0   0   4         65.64         63.22         1.00 o                         
   1   0   4        405.65        396.15        14.75 o                         
   2   0   4        547.76        531.07        15.52 o                         
   3   0   4         16.48         14.24         1.02 o                         
   4   0   4         14.65         14.88         0.96 o                         
   5   0   4          0.70          0.37         0.62 o                         
   6   0   4          3.08          4.18         0.58 o                         
   7   0   4          1.47          1.83         0.52 o                         
 -10   1   4          0.53          0.32         0.66 o                         
  -9   1   4          0.45          0.96         0.42 o                         
  -8   1   4          0.02          0.05         0.42 o                         
  -7   1   4          3.67          4.67         0.51 o                         
  -6   1   4        120.69        113.11         1.23 o                         
  -5   1   4        637.37        608.71        11.34 o                         
  -4   1   4          0.16          0.50         0.46 o                         
  -3   1   4         34.08         33.31         0.48 o                         
  -2   1   4         72.12         77.09         1.49 o                         
  -1   1   4          4.93          3.77         0.41 o                         
   0   1   4         14.09         14.34         0.55 o                         
   1   1   4         50.67         43.95         1.30 o                         
   2   1   4         47.37         43.53         1.23 o                         
   3   1   4          0.00         -0.03         0.54 o                         
   4   1   4         38.64         34.67         0.70 o                         
   5   1   4         36.67         30.34         0.51 o                         
   6   1   4          1.05          1.30         0.43 o                         
   7   1   4          7.17          7.41         0.42 o                         
 -10   2   4          0.13          0.28         0.42 o                         
  -9   2   4          1.40          1.12         0.45 o                         
  -8   2   4          0.12          0.02         0.36 o                         
  -7   2   4          0.24          0.57         0.39 o                         
  -6   2   4          0.05          0.22         0.38 o                         
  -5   2   4         29.14         26.28         0.46 o                         
  -4   2   4         14.01         10.89         0.49 o                         
  -3   2   4         15.75         14.43         0.54 o                         
  -2   2   4          3.95          5.27         0.51 o                         
  -1   2   4          5.39          5.85         0.52 o                         
   0   2   4          0.31          1.38         0.53 o                         
   1   2   4         14.07         11.62         0.67 o                         
   2   2   4         14.68         15.25         0.66 o                         
   3   2   4          5.42          6.23         0.79 o                         
   4   2   4          9.25          8.94         0.50 o                         
   5   2   4          3.61          3.85         0.44 o                         
   6   2   4          0.03         -0.53         0.53 o                         
   7   2   4          0.08          0.55         0.39 o                         
 -10   3   4          0.15          0.68         0.43 o                         
  -9   3   4          4.35          4.29         0.48 o                         
  -8   3   4          0.29          0.71         0.41 o                         
  -7   3   4          0.27          0.66         0.38 o                         
  -6   3   4        158.37        153.07         1.94 o                         
  -5   3   4        606.34        609.03        14.34 o                         
  -4   3   4         15.51         14.15         0.46 o                         
  -3   3   4         87.79         82.81         1.31 o                         
  -2   3   4          2.19          1.42         0.40 o                         
  -1   3   4          1.68          1.98         0.52 o                         
   0   3   4         15.60         13.93         0.60 o                         
   1   3   4          0.16          1.29         0.60 o                         
   2   3   4          8.05          9.06         0.78 o                         
   3   3   4          0.13         -0.42         0.63 o                         
   4   3   4         84.30         77.92         0.73 o                         
   5   3   4         34.57         31.18         0.57 o                         
   6   3   4          0.06         -0.38         0.54 o                         
   7   3   4          2.93          1.95         0.49 o                         
 -10   4   4          7.56          6.10         0.69 o                         
  -9   4   4          5.08          3.50         0.44 o                         
  -8   4   4          4.80          4.83         0.50 o                         
  -7   4   4          0.02          0.17         0.40 o                         
  -6   4   4         13.38         12.88         0.45 o                         
  -5   4   4        109.49        105.09         1.53 o                         
  -4   4   4         15.89         14.38         0.41 o                         
  -3   4   4         30.26         33.27         0.67 o                         
  -2   4   4         89.08         98.43         1.26 o                         
  -1   4   4          1.62          2.70         0.52 o                         
   0   4   4         32.15         27.94         0.73 o                         
   1   4   4        189.41        180.83         5.50 o                         
   2   4   4        328.32        322.19        13.90 o                         
   3   4   4          5.40          5.12         1.02 o                         
   4   4   4         10.07          9.41         0.67 o                         
   5   4   4          1.28          0.29         0.54 o                         
   6   4   4          1.00          1.31         0.90 o                         
   7   4   4          0.91          0.93         0.47 o                         
 -10   5   4          1.51          1.82         0.45 o                         
  -9   5   4          0.02          0.05         0.35 o                         
  -8   5   4          0.93          1.25         0.40 o                         
  -7   5   4          3.38          3.82         0.39 o                         
  -6   5   4         12.52         13.40         0.40 o                         
  -5   5   4        216.89        210.21         3.37 o                         
  -4   5   4          5.15          5.30         0.41 o                         
  -3   5   4          2.71          2.54         0.61 o                         
  -2   5   4        192.16        196.40         3.29 o                         
  -1   5   4          0.22          0.45         0.50 o                         
   0   5   4          2.03          2.73         0.51 o                         
   1   5   4        167.06        156.19         3.60 o                         
   2   5   4        209.73        204.16         2.67 o                         
   3   5   4          0.02          0.89         0.52 o                         
   4   5   4          3.79          4.09         0.78 o                         
   5   5   4         13.56         12.37         0.78 o                         
   6   5   4          2.18          1.89         0.52 o                         
   7   5   4          7.72          8.09         0.48 o                         
 -10   6   4          0.52          0.12         0.51 o                         
  -9   6   4          4.63          4.11         0.55 o                         
  -8   6   4          1.08          2.88         0.48 o                         
  -7   6   4          0.40          0.25         0.40 o                         
  -6   6   4          0.08          0.97         0.38 o                         
  -5   6   4        123.49        123.13         2.64 o                         
  -4   6   4         53.11         51.13         0.90 o                         
  -3   6   4         48.46         47.76         0.68 o                         
  -2   6   4         17.79         19.91         0.48 o                         
  -1   6   4         15.26         13.91         0.48 o                         
   0   6   4          3.33          2.37         0.54 o                         
   1   6   4         50.99         48.17         1.33 o                         
   2   6   4         57.66         55.07         0.69 o                         
   3   6   4         20.68         21.36         0.71 o                         
   4   6   4         35.44         36.78         0.62 o                         
   5   6   4         13.42         14.12         0.66 o                         
   6   6   4          0.29          0.85         0.75 o                         
   7   6   4          0.39          0.43         0.46 o                         
  -9   7   4          9.91          9.14         0.49 o                         
  -8   7   4          0.30          0.75         0.38 o                         
  -7   7   4          0.40          0.31         0.56 o                         
  -6   7   4         47.18         47.07         0.66 o                         
  -5   7   4        177.02        175.55         5.36 o                         
  -4   7   4         28.08         27.39         0.47 o                         
  -3   7   4         27.78         27.95         1.23 o                         
  -2   7   4         16.42         15.18         0.55 o                         
  -1   7   4          0.78          1.15         0.57 o                         
   0   7   4          6.80          6.75         0.54 o                         
   1   7   4          8.14          8.70         0.51 o                         
   2   7   4         38.21         39.84         1.01 o                         
   3   7   4          0.16          0.44         0.91 o                         
   4   7   4         58.41         60.40         2.45 o                         
   5   7   4         12.19         12.09         0.64 o                         
   6   7   4          0.03          0.42         0.60 o                         
  -9   8   4          5.33          5.49         0.61 o                         
  -8   8   4          4.89          5.07         0.43 o                         
  -7   8   4          0.63          0.09         0.51 o                         
  -6   8   4         11.39         12.04         0.53 o                         
  -5   8   4         40.06         39.80         1.00 o                         
  -4   8   4          4.52          4.51         0.42 o                         
  -3   8   4         27.43         26.93         0.57 o                         
  -2   8   4         32.64         35.88         0.60 o                         
  -1   8   4          4.30          4.74         0.66 o                         
   0   8   4          8.27          8.14         0.54 o                         
   1   8   4         10.68         10.71         0.45 o                         
   2   8   4         79.10         80.08         0.85 o                         
   3   8   4          0.15          0.70         0.49 o                         
   4   8   4          3.74          3.36         0.55 o                         
   5   8   4          0.77          0.30         0.53 o                         
   6   8   4          0.10          1.10         0.73 o                         
  -8   9   4          2.75          3.36         0.45 o                         
  -7   9   4          0.54          0.37         0.39 o                         
  -6   9   4          3.02          3.39         0.47 o                         
  -5   9   4         20.64         21.80         1.02 o                         
  -4   9   4          1.01          0.77         0.42 o                         
  -3   9   4         17.52         18.00         0.49 o                         
  -2   9   4         93.64         94.50         0.90 o                         
  -1   9   4          0.30          0.66         0.45 o                         
   0   9   4          0.00          1.78         0.50 o                         
   1   9   4        145.70        139.14         1.17 o                         
   2   9   4        161.10        164.46         2.40 o                         
   3   9   4          0.37         -0.15         0.84 o                         
   4   9   4          0.01         -0.46         0.77 o                         
   5   9   4          1.70          2.23         0.52 o                         
   6   9   4          1.55          1.75         1.16 o                         
  -8  10   4          2.65          2.56         0.42 o                         
  -7  10   4          0.10          0.86         0.43 o                         
  -6  10   4          0.54          1.61         0.43 o                         
  -5  10   4         77.81         74.91         2.11 o                         
  -4  10   4         28.41         30.70         0.66 o                         
  -3  10   4         23.49         24.56         1.26 o                         
  -2  10   4         14.36         16.56         0.44 o                         
  -1  10   4          5.95          5.87         0.41 o                         
   0  10   4          3.75          3.76         0.61 o                         
   1  10   4         26.81         27.19         0.62 o                         
   2  10   4         30.33         30.24         0.94 o                         
   3  10   4         14.24         14.60         0.89 o                         
   4  10   4         16.66         17.96         0.63 o                         
   5  10   4          4.58          4.73         0.61 o                         
  -7  11   4          0.68          1.01         0.48 o                         
  -6  11   4          0.57          0.69         0.36 o                         
  -5  11   4          6.65          6.24         0.44 o                         
  -4  11   4         12.52         13.35         0.53 o                         
  -3  11   4          0.98          1.61         0.44 o                         
  -2  11   4          2.98          3.11         0.51 o                         
  -1  11   4          4.79          5.14         0.42 o                         
   0  11   4          4.04          4.48         0.49 o                         
   1  11   4          5.41          6.06         0.52 o                         
   2  11   4         18.99         21.37         0.59 o                         
   3  11   4          0.14          1.13         0.61 o                         
   4  11   4         13.83         13.76         1.06 o                         
   5  11   4          1.29          1.20         0.50 o                         
  -7  12   4          0.77          0.85         0.47 o                         
  -6  12   4          3.43          2.56         0.37 o                         
  -5  12   4          6.50          6.24         0.54 o                         
  -4  12   4          0.30          0.37         0.42 o                         
  -3  12   4         13.00         12.77         0.44 o                         
  -2  12   4         15.04         15.99         0.42 o                         
  -1  12   4          5.68          6.75         0.41 o                         
   0  12   4          2.79          3.28         0.47 o                         
   1  12   4          3.76          3.69         0.45 o                         
   2  12   4          9.11          8.11         0.56 o                         
   3  12   4          2.00          1.11         0.60 o                         
   4  12   4          0.12          1.43         0.59 o                         
  -6  13   4          6.30          5.08         0.62 o                         
  -5  13   4          0.11          0.60         0.38 o                         
  -4  13   4          0.11          0.68         0.34 o                         
  -3  13   4          5.36          4.96         0.38 o                         
  -2  13   4          8.92          8.02         0.43 o                         
  -1  13   4          0.34          0.61         0.47 o                         
   0  13   4          0.31          1.13         0.50 o                         
   1  13   4         48.51         41.45         1.21 o                         
   2  13   4         40.83         35.26         3.54 o                         
   3  13   4          0.20          0.31         0.51 o                         
  -5  14   4         16.12         12.59         1.06 o                         
  -4  14   4          3.31          2.41         0.40 o                         
  -3  14   4          4.18          3.57         0.40 o                         
  -2  14   4          2.68          2.89         0.39 o                         
  -1  14   4          1.06          1.06         0.46 o                         
   0  14   4          1.04          0.25         0.36 o                         
   1  14   4          4.43          2.38         0.41 o                         
   2  14   4          4.05          3.09         0.49 o                         
  -3  15   4          0.13          0.43         1.00 o                         
  -2  15   4          0.21         -0.25         0.44 o                         
  -1  15   4          3.73          2.75         0.42 o                         
   0  15   4          2.76          1.70         0.52 o                         
 -10   1   5          0.34          0.44         0.48 o                         
  -9   1   5          1.15          1.24         0.41 o                         
  -8   1   5          0.40          0.35         0.37 o                         
  -7   1   5         28.49         29.38         0.42 o                         
  -6   1   5        214.52        211.35         2.06 o                         
  -5   1   5        118.21        119.43         2.61 o                         
  -4   1   5          0.77          1.52         0.47 o                         
  -3   1   5         23.83         24.03         0.47 o                         
  -2   1   5          6.55          5.32         0.38 o                         
  -1   1   5          0.94          1.04         0.46 o                         
   0   1   5          2.49          3.10         0.64 o                         
   1   1   5        193.36        191.50         1.06 o                         
   2   1   5          2.50          3.33         0.56 o                         
   3   1   5         20.04         18.49         0.84 o                         
   4   1   5          0.19          0.51         0.51 o                         
   5   1   5          0.10          0.40         0.39 o                         
   6   1   5          1.02          0.75         0.41 o                         
 -10   2   5          0.15          1.13         0.50 o                         
  -9   2   5         12.31         17.57         1.34 o                         
  -8   2   5          2.22          4.57         0.72 o                         
  -7   2   5         15.06         16.03         0.40 o                         
  -6   2   5        155.48        157.36         1.98 o                         
  -5   2   5        151.62        150.62         4.05 o                         
  -4   2   5         41.30         41.29         1.34 o                         
  -3   2   5          1.75          2.69         0.46 o                         
  -2   2   5         15.78         15.37         0.44 o                         
  -1   2   5          5.08          6.47         0.57 o                         
   0   2   5        231.40        224.63         3.75 o                         
   1   2   5        818.97        823.26        15.55 o                         
   2   2   5        121.89        129.28         4.32 o                         
   3   2   5          1.89          2.00         0.53 o                         
   4   2   5          2.83          3.65         0.52 o                         
   5   2   5          7.27          6.87         0.56 o                         
   6   2   5          0.94          2.14         0.44 o                         
 -10   3   5          0.77          1.58         0.44 o                         
  -9   3   5          0.22          0.36         0.37 o                         
  -8   3   5          2.70          4.21         0.42 o                         
  -7   3   5          5.80          6.05         0.39 o                         
  -6   3   5         58.39         56.42         0.43 o                         
  -5   3   5         80.95         80.04         1.27 o                         
  -4   3   5          2.86          2.67         0.40 o                         
  -3   3   5          8.88          8.80         0.43 o                         
  -2   3   5         11.92          9.78         0.44 o                         
  -1   3   5          0.11         -0.10         0.46 o                         
   0   3   5          0.15          0.43         0.43 o                         
   1   3   5        143.38        148.25         2.34 o                         
   2   3   5          0.69          0.61         0.43 o                         
   3   3   5          9.18          9.88         0.47 o                         
   4   3   5          4.57          3.90         0.62 o                         
   5   3   5          0.13          0.23         0.56 o                         
   6   3   5          0.28          0.64         0.36 o                         
 -10   4   5          0.01          0.50         0.53 o                         
  -9   4   5          1.00          0.87         0.36 o                         
  -8   4   5          0.11          0.97         0.40 o                         
  -7   4   5          1.52          2.22         0.35 o                         
  -6   4   5         25.77         27.89         0.47 o                         
  -5   4   5          1.81          2.73         0.35 o                         
  -4   4   5          4.64          6.11         0.40 o                         
  -3   4   5          2.00          4.74         0.42 o                         
  -2   4   5          3.94          3.42         0.40 o                         
  -1   4   5          6.81          6.72         0.43 o                         
   0   4   5         18.90         17.49         0.55 o                         
   1   4   5          8.17          9.26         0.48 o                         
   2   4   5          0.15          0.81         0.43 o                         
   3   4   5          0.24          0.87         0.57 o                         
   4   4   5          0.16         -0.14         0.39 o                         
   5   4   5          1.58          1.68         0.50 o                         
   6   4   5          0.19          0.55         0.82 o                         
  -9   5   5          2.52          3.11         0.39 o                         
  -8   5   5          4.13          4.50         0.34 o                         
  -7   5   5         32.26         34.73         0.55 o                         
  -6   5   5        188.47        195.29         2.56 o                         
  -5   5   5         38.76         41.89         0.52 o                         
  -4   5   5          3.32          3.67         0.35 o                         
  -3   5   5          0.54          0.89         0.42 o                         
  -2   5   5         14.77         11.63         0.47 o                         
  -1   5   5          3.61          2.94         0.49 o                         
   0   5   5          1.55          1.68         0.40 o                         
   1   5   5         77.00         75.33         2.07 o                         
   2   5   5          9.05          9.97         0.47 o                         
   3   5   5         15.64         16.00         0.58 o                         
   4   5   5          8.50          7.54         0.45 o                         
   5   5   5          0.14          1.28         0.62 o                         
   6   5   5          1.25          1.49         0.43 o                         
  -9   6   5         10.80         12.27         0.38 o                         
  -8   6   5          5.45          6.39         0.49 o                         
  -7   6   5          1.94          3.23         0.42 o                         
  -6   6   5         60.84         60.40         1.19 o                         
  -5   6   5         53.40         53.98         0.73 o                         
  -4   6   5         19.08         18.86         0.40 o                         
  -3   6   5          0.31          1.00         0.36 o                         
  -2   6   5          0.63          1.25         0.45 o                         
  -1   6   5          0.60          1.12         0.36 o                         
   0   6   5         84.98         85.34         2.25 o                         
   1   6   5        260.13        268.46         1.69 o                         
   2   6   5         33.04         34.36         1.77 o                         
   3   6   5          0.61          0.60         0.49 o                         
   4   6   5          0.83          0.22         0.52 o                         
   5   6   5          8.15          7.95         0.74 o                         
  -9   7   5          1.58          2.02         0.39 o                         
  -8   7   5          7.84          8.83         0.62 o                         
  -7   7   5          0.01          0.98         0.36 o                         
  -6   7   5          0.22          0.91         0.36 o                         
  -5   7   5          8.83          9.18         0.39 o                         
  -4   7   5          9.03          9.66         0.44 o                         
  -3   7   5          0.60          0.69         0.37 o                         
  -2   7   5         13.98         12.98         0.48 o                         
  -1   7   5          0.31          0.79         0.43 o                         
   0   7   5          0.35          0.27         0.68 o                         
   1   7   5         41.50         45.69         0.89 o                         
   2   7   5          2.47          2.61         0.45 o                         
   3   7   5          0.77          0.92         0.80 o                         
   4   7   5          6.86          5.67         0.53 o                         
   5   7   5          1.25          1.37         0.54 o                         
  -8   8   5          0.51          0.78         0.43 o                         
  -7   8   5          2.12          1.36         0.38 o                         
  -6   8   5         39.71         42.96         1.30 o                         
  -5   8   5          6.55          7.06         0.44 o                         
  -4   8   5          2.49          2.82         0.52 o                         
  -3   8   5          5.69          5.90         0.49 o                         
  -2   8   5          7.72          7.02         0.44 o                         
  -1   8   5          8.51          8.52         0.43 o                         
   0   8   5         14.03         13.67         0.62 o                         
   1   8   5          4.84          5.61         0.48 o                         
   2   8   5          0.44          0.95         0.48 o                         
   3   8   5          0.09          0.15         0.42 o                         
   4   8   5          0.03          1.10         0.41 o                         
   5   8   5          0.89          0.39         0.74 o                         
  -8   9   5          3.24          2.40         0.52 o                         
  -7   9   5         12.49         11.52         0.45 o                         
  -6   9   5         49.47         52.81         0.97 o                         
  -5   9   5          0.37          0.68         0.38 o                         
  -4   9   5          1.61          1.65         0.44 o                         
  -3   9   5         14.20         13.53         0.55 o                         
  -2   9   5         29.30         25.71         0.45 o                         
  -1   9   5          7.27          6.83         0.42 o                         
   0   9   5          0.02          1.14         0.39 o                         
   1   9   5          5.00          5.41         0.46 o                         
   2   9   5          3.40          2.77         0.53 o                         
   3   9   5          6.64          7.70         0.60 o                         
   4   9   5         12.14          9.81         0.43 o                         
  -7  10   5          0.48          0.11         0.40 o                         
  -6  10   5          8.65          8.07         0.63 o                         
  -5  10   5          4.51          4.73         0.40 o                         
  -4  10   5          4.96          5.58         0.40 o                         
  -3  10   5          1.84          2.03         0.42 o                         
  -2  10   5          2.06          2.18         0.63 o                         
  -1  10   5          0.09          0.63         0.37 o                         
   0  10   5         10.69         10.57         0.61 o                         
   1  10   5         17.31         16.44         0.60 o                         
   2  10   5          0.38          0.36         0.72 o                         
   3  10   5          4.36          3.76         0.40 o                         
   4  10   5          7.07          4.81         0.48 o                         
  -7  11   5          0.03          0.54         0.44 o                         
  -6  11   5          2.88          3.79         0.46 o                         
  -5  11   5          0.42          0.29         0.45 o                         
  -4  11   5          5.03          4.38         0.40 o                         
  -3  11   5          3.90          2.77         0.35 o                         
  -2  11   5          6.15          6.09         0.42 o                         
  -1  11   5          0.36          0.40         0.39 o                         
   0  11   5          1.04          0.98         0.39 o                         
   1  11   5          5.36          5.06         0.40 o                         
   2  11   5          0.63          1.19         0.46 o                         
   3  11   5          0.27          0.99         0.46 o                         
  -6  12   5         18.59         18.88         1.16 o                         
  -5  12   5          6.81          4.95         0.89 o                         
  -4  12   5          0.15          1.02         0.45 o                         
  -3  12   5          6.34          4.95         0.41 o                         
  -2  12   5          2.46          2.98         0.42 o                         
  -1  12   5          3.83          4.19         0.70 o                         
   0  12   5          0.73          0.87         0.51 o                         
   1  12   5          0.00          0.28         0.41 o                         
   2  12   5          0.49          1.04         0.68 o                         
  -4  13   5          0.23          1.06         0.38 o                         
  -3  13   5         17.90         13.85         0.90 o                         
  -2  13   5         20.25         15.38         0.87 o                         
  -1  13   5          6.02          4.63         0.53 o                         
   0  13   5          0.06          0.42         0.36 o                         
   1  13   5          0.90          1.04         0.47 o                         
  -9   0   6         16.30         19.93         0.67 o                         
  -8   0   6          0.62          0.58         0.49 o                         
  -7   0   6          0.85          2.01         0.45 o                         
  -6   0   6          2.40          2.42         0.63 o                         
  -5   0   6         13.94         14.52         0.76 o                         
  -4   0   6          0.02          0.42         0.49 o                         
  -3   0   6         24.75         21.16         0.68 o                         
  -2   0   6         56.32         54.73         0.82 o                         
  -1   0   6         61.08         59.86         0.96 o                         
   0   0   6         17.80         17.39         0.72 o                         
   1   0   6          0.03         -0.19         0.81 o                         
   2   0   6          7.95          8.91         1.05 o                         
   3   0   6          0.59          0.10         0.74 o                         
   4   0   6          1.79          3.75         0.75 o                         
   5   0   6          0.22          1.11         0.73 o                         
  -9   1   6         12.35         12.54         1.02 o                         
  -8   1   6          1.84          1.91         0.39 o                         
  -7   1   6          4.06          5.15         0.41 o                         
  -6   1   6         20.81         22.89         0.61 o                         
  -5   1   6          1.22          2.29         0.38 o                         
  -4   1   6          3.73          3.38         0.39 o                         
  -3   1   6         14.98         11.64         0.47 o                         
  -2   1   6         17.31         15.75         0.45 o                         
  -1   1   6          7.22          6.61         0.52 o                         
   0   1   6         48.09         52.70         0.57 o                         
   1   1   6         36.96         37.74         1.14 o                         
   2   1   6          1.12          0.81         0.46 o                         
   3   1   6          7.82         10.10         0.59 o                         
   4   1   6          2.39          3.45         0.49 o                         
   5   1   6          1.70          1.66         0.41 o                         
  -9   2   6          0.11          0.54         0.38 o                         
  -8   2   6          1.90          2.03         0.38 o                         
  -7   2   6          0.24          1.61         0.59 o                         
  -6   2   6          0.03         -0.28         0.37 o                         
  -5   2   6          0.63          2.09         0.58 o                         
  -4   2   6          1.07          1.57         0.41 o                         
  -3   2   6          6.26          5.65         0.41 o                         
  -2   2   6          4.79          3.61         0.38 o                         
  -1   2   6          0.27          0.79         0.45 o                         
   0   2   6         29.14         30.43         1.04 o                         
   1   2   6         15.85         17.79         0.50 o                         
   2   2   6          0.17          0.16         0.62 o                         
   3   2   6          0.21          0.45         0.40 o                         
   4   2   6          0.13         -0.01         0.42 o                         
   5   2   6          0.04          0.60         0.40 o                         
  -9   3   6         15.61         19.10         1.24 o                         
  -8   3   6          0.27          0.12         0.37 o                         
  -7   3   6         29.58         31.52         0.63 o                         
  -6   3   6          3.88          5.10         0.34 o                         
  -5   3   6          0.30          0.61         0.32 o                         
  -4   3   6          0.25          0.76         0.33 o                         
  -3   3   6          8.74          8.01         0.38 o                         
  -2   3   6          6.80          7.17         0.50 o                         
  -1   3   6          4.10          4.76         0.49 o                         
   0   3   6         40.11         42.45         0.50 o                         
   1   3   6         18.81         21.49         0.48 o                         
   2   3   6          0.10          0.19         0.44 o                         
   3   3   6          2.44          2.85         0.47 o                         
   4   3   6          7.45          9.94         0.98 o                         
   5   3   6          3.80          3.67         0.53 o                         
  -9   4   6          9.81          8.79         0.82 o                         
  -8   4   6          1.30          1.80         0.34 o                         
  -7   4   6          0.31          0.23         0.33 o                         
  -6   4   6          2.63          2.03         0.32 o                         
  -5   4   6          5.33          6.75         0.39 o                         
  -4   4   6          0.11          0.50         0.37 o                         
  -3   4   6         14.39         13.08         0.35 o                         
  -2   4   6         34.86         34.07         0.45 o                         
  -1   4   6         36.19         36.43         0.44 o                         
   0   4   6          5.61          5.96         0.45 o                         
   1   4   6          0.60          1.31         0.45 o                         
   2   4   6          5.03          5.72         0.42 o                         
   3   4   6          0.00          0.62         0.46 o                         
   4   4   6          3.56          6.02         0.43 o                         
  -9   5   6          2.60          2.14         0.35 o                         
  -8   5   6          2.13          1.73         0.38 o                         
  -7   5   6          6.32          6.00         0.36 o                         
  -6   5   6         91.77         98.96         1.60 o                         
  -5   5   6          5.44          6.11         0.37 o                         
  -4   5   6          7.23          8.65         0.40 o                         
  -3   5   6         16.96         14.47         0.42 o                         
  -2   5   6         18.94         17.06         0.39 o                         
  -1   5   6         11.39         12.06         0.43 o                         
   0   5   6         35.64         39.73         0.89 o                         
   1   5   6         22.29         22.26         0.47 o                         
   2   5   6          1.96          1.43         0.43 o                         
   3   5   6          6.36          7.08         0.48 o                         
   4   5   6          0.03          0.16         0.47 o                         
  -8   6   6          7.49          6.68         0.40 o                         
  -7   6   6          0.83          0.71         0.33 o                         
  -6   6   6          0.21          0.40         0.36 o                         
  -5   6   6          2.65          3.42         0.36 o                         
  -4   6   6          1.89          1.37         0.35 o                         
  -3   6   6         21.90         19.34         0.43 o                         
  -2   6   6         16.07         15.61         0.35 o                         
  -1   6   6          1.20          1.64         0.37 o                         
   0   6   6        123.00        131.27         2.28 o                         
   1   6   6         66.32         75.26         1.14 o                         
   2   6   6          0.40          0.93         0.43 o                         
   3   6   6          0.37          1.47         0.50 o                         
   4   6   6          0.28          0.75         0.50 o                         
  -8   7   6          0.02         -0.37         0.37 o                         
  -7   7   6         24.68         20.05         0.73 o                         
  -6   7   6         19.71         19.59         0.39 o                         
  -5   7   6          0.97          0.95         0.30 o                         
  -4   7   6          0.05          0.49         0.33 o                         
  -3   7   6          6.00          5.56         0.45 o                         
  -2   7   6          1.86          2.17         0.38 o                         
  -1   7   6          3.16          3.22         0.36 o                         
   0   7   6         19.34         20.03         0.45 o                         
   1   7   6          1.33          0.91         0.52 o                         
   2   7   6          2.40          3.00         0.43 o                         
   3   7   6          0.03         -0.13         0.51 o                         
  -7   8   6          8.10          7.12         0.61 o                         
  -6   8   6          2.55          1.28         0.33 o                         
  -5   8   6          0.00          0.70         0.34 o                         
  -4   8   6          0.53          0.64         0.39 o                         
  -3   8   6          3.71          3.90         0.37 o                         
  -2   8   6          7.94          7.57         0.72 o                         
  -1   8   6          8.00          8.00         0.42 o                         
   0   8   6          0.19          0.98         0.43 o                         
   1   8   6          3.76          3.74         0.39 o                         
   2   8   6          1.20          0.59         0.42 o                         
   3   8   6          1.57          1.37         0.47 o                         
  -7   9   6         17.88         16.46         1.59 o                         
  -6   9   6         78.22         73.34         3.36 o                         
  -5   9   6          3.89          3.70         0.41 o                         
  -4   9   6          3.51          3.61         0.43 o                         
  -3   9   6          5.57          4.39         0.47 o                         
  -2   9   6          6.47          6.25         0.47 o                         
  -1   9   6          9.36          9.25         0.48 o                         
   0   9   6         17.89         18.56         0.53 o                         
   1   9   6          4.91          4.60         0.40 o                         
   2   9   6          0.99          1.25         0.39 o                         
  -6  10   6          0.33          0.17         0.37 o                         
  -5  10   6          2.25          1.26         0.38 o                         
  -4  10   6          0.01          0.97         0.41 o                         
  -3  10   6          7.71          6.34         0.38 o                         
  -2  10   6          5.62          5.60         0.37 o                         
  -1  10   6          1.35          1.62         0.47 o                         
   0  10   6         80.04         75.96         2.48 o                         
   1  10   6         41.89         37.82         1.95 o                         
   2  10   6          0.03          0.16         0.38 o                         
  -5  11   6          0.60          0.81         0.58 o                         
  -4  11   6          0.36          0.48         0.42 o                         
  -3  11   6          2.73          1.72         0.41 o                         
  -2  11   6          0.38          0.52         0.38 o                         
  -1  11   6          1.88          1.68         0.40 o                         
   0  11   6          5.12          3.46         0.47 o                         
   1  11   6          0.64          0.08         0.37 o                         
  -3  12   6          1.25          1.17         0.57 o                         
  -2  12   6          0.79          0.33         0.41 o                         
  -1  12   6          0.69          0.53         0.38 o                         
  -8   1   7          0.38          0.89         0.37 o                         
  -7   1   7         16.22         18.02         0.40 o                         
  -6   1   7          3.77          4.41         0.37 o                         
  -5   1   7          0.02          1.00         0.37 o                         
  -4   1   7          3.32          2.68         0.40 o                         
  -3   1   7          0.05          0.17         0.42 o                         
  -2   1   7          1.62          1.41         0.54 o                         
  -1   1   7          0.03          0.26         0.46 o                         
   0   1   7         14.99         19.23         0.52 o                         
   1   1   7          1.88          2.12         0.47 o                         
   2   1   7          0.48          1.77         0.75 o                         
   3   1   7         12.12         11.79         0.54 o                         
  -8   2   7          1.06          0.88         0.38 o                         
  -7   2   7         22.87         22.21         0.82 o                         
  -6   2   7         18.02         19.86         0.50 o                         
  -5   2   7          0.87          1.64         0.37 o                         
  -4   2   7         41.88         38.24         0.76 o                         
  -3   2   7         69.38         67.88         1.73 o                         
  -2   2   7          8.37          7.60         0.49 o                         
  -1   2   7          7.13          8.69         0.50 o                         
   0   2   7         16.19         18.29         0.89 o                         
   1   2   7          0.13          0.98         0.52 o                         
   2   2   7          0.48          1.85         0.48 o                         
   3   2   7          1.40          1.49         0.39 o                         
  -8   3   7          0.12          0.21         0.34 o                         
  -7   3   7          6.44          6.28         0.39 o                         
  -6   3   7          0.46          0.67         0.33 o                         
  -5   3   7          0.34          0.09         0.29 o                         
  -4   3   7          0.54          1.15         0.34 o                         
  -3   3   7          2.36          2.43         0.38 o                         
  -2   3   7          2.75          2.66         0.40 o                         
  -1   3   7          0.00          0.97         0.47 o                         
   0   3   7         30.46         36.63         0.53 o                         
   1   3   7          3.64          3.68         0.43 o                         
   2   3   7          0.68          0.88         0.45 o                         
   3   3   7          7.09          8.12         0.59 o                         
  -8   4   7          2.55          2.50         0.55 o                         
  -7   4   7          0.21          0.63         0.34 o                         
  -6   4   7          3.17          2.90         0.35 o                         
  -5   4   7          0.15          0.61         0.34 o                         
  -4   4   7          0.34          1.45         0.34 o                         
  -3   4   7          1.40          1.20         0.37 o                         
  -2   4   7          0.51          0.90         0.42 o                         
  -1   4   7          9.02          9.86         0.39 o                         
   0   4   7         12.29         14.93         0.48 o                         
   1   4   7          5.15          5.57         0.41 o                         
   2   4   7          0.13          0.74         0.56 o                         
   3   4   7          0.91          1.66         1.07 o                         
  -7   5   7          6.79          7.37         0.37 o                         
  -6   5   7          2.40          3.35         0.34 o                         
  -5   5   7          0.39          0.68         0.36 o                         
  -4   5   7          3.74          3.43         0.35 o                         
  -3   5   7          0.72          1.61         0.39 o                         
  -2   5   7          0.87          1.50         0.33 o                         
  -1   5   7          0.52          0.82         0.39 o                         
   0   5   7          0.16          0.54         0.40 o                         
   1   5   7          0.08         -0.34         0.37 o                         
   2   5   7          0.03         -0.28         0.51 o                         
  -7   6   7          6.20          6.41         0.61 o                         
  -6   6   7          5.62          5.48         0.45 o                         
  -5   6   7          0.27          1.03         0.34 o                         
  -4   6   7         11.14          9.44         0.35 o                         
  -3   6   7         13.99         13.64         0.44 o                         
  -2   6   7          0.77          0.50         0.34 o                         
  -1   6   7          0.02          0.56         0.33 o                         
   0   6   7          0.46          0.76         0.37 o                         
   1   6   7          0.26          0.66         0.47 o                         
   2   6   7          0.64          0.79         0.42 o                         
  -6   7   7          0.41         -0.04         0.43 o                         
  -5   7   7          0.67          0.80         0.33 o                         
  -4   7   7          0.28          0.67         0.30 o                         
  -3   7   7          6.46          8.55         0.57 o                         
  -2   7   7          1.42          1.79         0.34 o                         
  -1   7   7          0.06          0.46         0.34 o                         
   0   7   7         21.07         20.58         0.57 o                         
   1   7   7          2.35          1.16         0.43 o                         
  -6   8   7          6.20          4.56         0.33 o                         
  -5   8   7          0.08          0.26         0.34 o                         
  -4   8   7          0.01          0.10         0.30 o                         
  -3   8   7          0.48          0.39         0.36 o                         
  -2   8   7          1.69          1.15         0.40 o                         
  -1   8   7         15.06         14.42         0.38 o                         
   0   8   7         15.49         17.68         0.58 o                         
   1   8   7          6.56          8.56         3.64 o                         
  -5   9   7          0.44          0.93         1.06 o                         
  -4   9   7          1.57          1.82         0.39 o                         
  -3   9   7          1.33          2.34         0.53 o                         
  -2   9   7          1.18          1.39         0.54 o                         
  -1   9   7          3.99          3.40         0.53 o                         
  -6   0   8          0.04          0.02         0.57 o                         
  -5   0   8          0.63         -0.36         0.59 o                         
  -4   0   8          0.03          0.33         0.59 o                         
  -3   0   8          0.19          0.58         0.50 o                         
  -2   0   8          1.16          2.28         1.16 o                         
  -1   0   8         35.57         45.24         6.45 o                         
   0   0   8         21.53         18.47         0.69 o                         
  -6   1   8          1.07          0.96         0.36 o                         
  -5   1   8          0.02         -0.36         0.36 o                         
  -4   1   8          0.00          0.87         0.37 o                         
  -3   1   8          0.06          0.45         0.56 o                         
  -2   1   8          1.54          1.49         0.44 o                         
  -1   1   8          0.01          0.96         0.90 o                         
   0   1   8          0.03          0.27         0.42 o                         
  -6   2   8          0.05          0.20         0.42 o                         
  -5   2   8          0.26          1.01         0.33 o                         
  -4   2   8          2.95          2.96         0.42 o                         
  -3   2   8          2.14          2.60         0.61 o                         
  -2   2   8          0.06          0.44         0.51 o                         
  -1   2   8          0.32          1.54         0.46 o                         
   0   2   8          0.00          0.57         0.68 o                         
  -6   3   8          0.71          0.64         0.33 o                         
  -5   3   8          0.96          1.18         0.56 o                         
  -4   3   8          3.48          4.22         0.36 o                         
  -3   3   8          2.20          2.59         0.32 o                         
  -2   3   8          0.72          0.43         0.38 o                         
  -1   3   8          1.02          1.37         0.45 o                         
   0   3   8          0.48          0.17         0.43 o                         
  -5   4   8          0.29          0.82         0.38 o                         
  -4   4   8          0.53          1.51         0.36 o                         
  -3   4   8          0.96          1.03         0.37 o                         
  -2   4   8          1.00          1.81         0.37 o                         
  -1   4   8         20.58         22.69         2.28 o                         
  -4   5   8          4.43          3.17         0.35 o                         
  -3   5   8          1.82          1.82         0.34 o                         
  -2   5   8          0.67          1.00         0.36 o                         
  -1   5   8          0.84          1.06         0.40 o                         
  -3   6   8          8.94          7.84         0.62 o                         
                                                                                
